# Supplementary material for: Western gorilla space use suggests territoriality
Source: Sci Rep. 2020 Mar 12;10:3692. doi: 10.1038/s41598-020-60504-6 (PMC7067784; doi:10.1038/s41598-020-60504-6)
Supplement: Supplementary file 2 — Supplementary dataset 1. [file 41598_2020_60504_MOESM2_ESM.xlsx]

## Sheet: Visit Data
Day	JP	NN	ND	GR	PL	BC	VL	US	OtherGroups	Solitaries	Hotspot
504	0	0	0	0	0	0	0	0	0	0	GMB03
505	0	0	0	0	0	0	0	0	0	0	GMB03
506	0	0	0	0	0	0	0	0	0	0	GMB03
507	0	0	0	0	0	0	0	0	0	0	GMB03
508	0	0	0	0	0	0	0	0	0	0	GMB03
513	0	0	0	0	0	0	0	0	0	0	GMB03
514	0	0	0	0	0	0	0	0	0	0	GMB03
515	0	0	0	0	0	0	0	0	0	0	GMB03
516	0	0	0	0	0	0	0	0	0	0	GMB03
517	0	0	0	0	0	0	0	0	0	0	GMB03
518	0	0	0	0	0	0	0	0	0	0	GMB03
519	0	0	0	0	0	0	0	0	1	0	GMB03
520	0	0	0	0	0	0	0	0	0	0	GMB03
521	0	0	0	0	0	0	0	0	0	0	GMB03
522	0	1	0	0	0	0	0	0	0	0	GMB03
523	0	0	0	0	0	0	0	0	0	0	GMB03
524	0	0	0	0	0	0	0	0	0	0	GMB03
525	0	0	0	0	0	0	0	0	0	0	GMB03
526	0	0	0	0	0	0	0	0	0	0	GMB03
527	0	0	0	0	0	0	0	0	0	0	GMB03
528	0	0	0	0	0	0	0	0	0	0	GMB03
529	0	0	0	0	0	0	0	0	0	0	GMB03
530	0	0	0	0	0	0	0	0	0	0	GMB03
531	0	0	0	0	0	0	0	0	0	0	GMB03
532	0	0	0	0	0	0	0	0	0	0	GMB03
533	0	0	0	0	0	0	0	0	0	0	GMB03
534	0	0	0	0	0	0	0	0	0	0	GMB03
535	0	0	0	0	0	0	0	0	0	0	GMB03
536	0	0	0	0	0	0	0	0	0	0	GMB03
537	0	0	0	0	0	0	0	0	0	0	GMB03
538	0	0	0	0	0	0	0	0	0	0	GMB03
539	0	0	0	0	0	0	0	0	0	0	GMB03
540	0	0	0	0	0	0	0	0	0	0	GMB03
541	0	0	0	0	0	0	0	0	0	0	GMB03
542	0	0	0	0	0	0	0	0	0	0	GMB03
543	0	0	0	0	0	0	0	0	0	0	GMB03
544	0	0	0	0	0	0	0	0	0	0	GMB03
545	0	1	0	0	0	0	0	0	0	0	GMB03
373	0	0	0	0	0	0	0	0	0	0	M01
374	0	0	0	0	0	0	0	0	0	0	M01
375	0	0	0	0	0	0	0	0	0	0	M01
376	0	0	0	0	0	0	0	0	0	0	M01
377	0	0	0	0	0	0	0	0	0	0	M01
378	0	0	0	0	0	0	0	0	0	0	M01
379	0	0	0	0	0	0	0	0	0	0	M01
380	0	0	0	0	0	0	0	0	0	0	M01
381	0	0	0	0	0	0	0	0	0	0	M01
382	0	0	0	0	0	0	0	0	0	0	M01
383	0	0	0	0	0	0	0	0	0	0	M01
384	0	0	0	0	0	0	0	0	0	0	M01
385	0	0	0	0	0	0	0	0	0	0	M01
386	0	0	0	0	0	0	0	0	0	0	M01
387	0	0	0	0	0	0	0	0	0	0	M01
388	0	0	0	0	0	0	0	0	0	0	M01
389	0	0	0	0	0	0	0	0	0	0	M01
390	0	0	0	0	0	0	0	0	0	0	M01
391	0	0	0	0	0	0	0	0	0	0	M01
392	0	0	0	0	0	0	0	0	0	0	M01
393	0	0	0	0	0	0	0	0	0	0	M01
394	0	0	0	0	0	0	0	0	0	0	M01
395	0	0	0	0	0	0	0	0	0	0	M01
396	0	0	0	0	0	0	0	0	0	0	M01
397	0	0	0	0	0	0	0	0	0	0	M01
398	0	0	0	0	0	0	0	0	0	0	M01
399	0	0	0	0	0	0	0	0	0	0	M01
400	0	0	0	0	0	0	0	0	0	0	M01
401	0	0	0	0	0	0	0	0	0	0	M01
402	0	0	0	0	0	0	0	0	0	0	M01
403	0	0	0	0	0	0	0	0	0	0	M01
404	0	0	0	0	0	0	0	0	0	0	M01
405	0	0	0	0	0	0	0	0	0	0	M01
406	0	0	0	0	0	0	0	0	0	0	M01
407	0	0	0	0	0	0	0	0	0	0	M01
408	0	0	0	0	0	0	0	0	0	0	M01
409	0	0	0	0	0	0	0	0	0	0	M01
410	0	0	0	0	0	0	0	0	0	0	M01
411	0	0	0	0	0	0	0	0	0	0	M01
412	0	0	0	0	0	0	0	0	0	0	M01
413	0	0	0	0	0	0	0	0	0	0	M01
414	0	0	0	0	0	0	0	0	0	0	M01
415	0	0	0	0	0	0	0	0	0	0	M01
416	0	0	0	0	0	0	0	0	0	0	M01
417	0	0	0	0	0	0	0	0	0	0	M01
418	0	0	0	0	0	0	0	0	0	0	M01
419	0	0	0	0	0	0	0	0	0	0	M01
420	0	0	0	0	0	0	0	0	0	0	M01
421	0	0	0	0	0	0	0	0	0	0	M01
422	0	0	0	0	0	0	0	0	0	0	M01
423	0	0	0	0	0	0	0	0	0	0	M01
424	0	0	0	0	0	0	0	0	0	0	M01
425	0	0	0	0	0	0	0	0	0	0	M01
426	0	0	0	0	0	0	0	0	0	0	M01
427	0	0	0	0	0	0	0	0	0	0	M01
428	0	0	0	0	0	0	0	0	0	0	M01
429	0	0	0	0	0	0	0	0	0	0	M01
430	0	0	0	0	0	0	0	0	0	0	M01
431	0	0	0	0	0	0	0	0	0	0	M01
432	0	0	0	0	0	0	0	0	0	0	M01
433	0	0	0	0	0	0	0	0	0	0	M01
434	0	0	0	0	0	0	0	0	0	0	M01
435	0	0	0	0	0	0	0	0	0	0	M01
436	0	0	0	0	0	0	0	0	0	0	M01
437	0	0	0	0	0	0	0	0	0	0	M01
438	0	0	0	0	0	0	0	0	0	0	M01
439	0	0	0	0	0	0	0	0	0	0	M01
440	0	0	0	0	0	0	0	0	0	0	M01
441	0	0	0	0	0	0	0	0	0	0	M01
442	0	0	0	0	0	0	0	0	0	0	M01
443	0	0	0	0	0	0	0	0	0	0	M01
444	0	0	0	0	0	0	0	0	0	0	M01
445	0	0	0	0	0	0	0	0	0	0	M01
446	0	0	0	0	0	0	0	0	0	0	M01
447	0	0	0	0	0	0	0	0	0	0	M01
448	0	0	0	0	0	0	0	0	0	0	M01
449	0	0	0	0	0	0	0	0	0	0	M01
450	0	0	0	0	0	0	0	0	0	0	M01
451	0	0	0	0	0	0	0	0	0	0	M01
452	0	0	0	0	0	0	0	0	0	0	M01
453	0	0	0	0	0	0	0	0	0	0	M01
454	0	0	0	0	0	0	0	0	0	0	M01
455	0	0	0	0	0	0	0	0	0	0	M01
456	0	0	0	0	0	0	0	0	0	0	M01
457	0	0	0	0	0	0	0	0	0	0	M01
458	0	0	0	0	0	0	0	0	0	0	M01
459	0	0	0	0	0	0	0	0	0	0	M01
460	0	0	0	0	0	0	0	0	0	0	M01
461	0	0	0	0	0	0	0	0	0	0	M01
462	0	0	0	0	0	0	0	0	0	0	M01
463	0	0	0	0	0	0	0	0	0	0	M01
464	0	0	0	0	0	0	0	0	0	0	M01
465	0	0	0	0	0	0	0	0	0	0	M01
466	0	0	0	0	0	0	0	0	0	0	M01
467	0	0	0	0	0	0	0	0	0	0	M01
468	0	0	0	0	0	0	0	0	0	0	M01
469	0	0	0	0	0	0	0	0	0	0	M01
470	0	0	0	0	0	0	0	0	0	0	M01
471	0	0	0	0	0	0	0	0	0	0	M01
472	0	0	0	0	0	0	0	0	0	0	M01
473	0	0	0	0	0	0	0	0	0	0	M01
474	0	0	0	0	0	0	0	0	0	0	M01
475	0	0	0	0	0	0	0	0	0	0	M01
497	0	0	0	0	0	0	0	0	0	0	M01
498	0	0	0	0	0	0	0	0	0	0	M01
499	0	0	0	0	0	0	0	0	0	0	M01
500	0	0	0	0	0	0	0	0	0	0	M01
501	0	0	0	0	0	0	0	0	0	0	M01
502	0	0	0	0	0	0	0	0	0	0	M01
503	0	0	0	0	0	0	0	0	0	0	M01
504	0	0	0	0	0	0	0	0	0	0	M01
505	0	0	0	0	0	0	0	0	0	0	M01
506	0	0	0	0	0	0	0	0	0	0	M01
507	0	0	0	0	0	0	0	0	0	0	M01
508	0	0	0	0	0	0	0	0	0	0	M01
509	0	0	0	0	0	0	0	0	0	0	M01
510	0	0	0	0	0	0	0	0	0	0	M01
511	0	0	0	0	0	0	0	0	0	0	M01
512	0	0	0	0	0	0	0	0	0	0	M01
513	0	0	0	0	0	0	0	0	0	0	M01
514	0	0	0	0	0	0	0	0	0	0	M01
515	0	0	0	0	0	0	0	0	0	0	M01
516	0	0	0	0	0	0	0	0	0	0	M01
517	0	0	0	0	0	0	0	0	0	0	M01
518	0	0	0	0	0	0	0	0	0	0	M01
519	0	0	0	0	0	0	0	0	0	0	M01
520	0	0	0	0	0	0	0	0	0	0	M01
521	0	0	0	0	0	0	0	0	0	0	M01
522	0	0	0	0	0	0	0	0	0	0	M01
523	0	0	0	0	0	0	0	0	0	0	M01
524	0	0	0	0	0	0	0	0	0	0	M01
525	0	0	0	0	0	0	0	0	0	0	M01
526	0	0	0	0	0	0	0	0	0	0	M01
527	0	0	0	0	0	0	0	0	0	0	M01
528	0	0	0	0	0	0	0	0	0	0	M01
529	0	0	0	0	0	0	0	0	0	0	M01
530	0	0	0	0	0	0	0	0	0	0	M01
531	0	0	0	0	0	0	0	0	0	0	M01
532	0	0	0	0	0	0	0	0	0	0	M01
533	0	0	0	0	0	0	0	0	0	0	M01
534	0	0	0	0	0	0	0	0	0	0	M01
535	0	0	0	0	0	0	0	0	0	0	M01
536	0	0	0	0	0	0	0	0	0	0	M01
537	0	0	0	0	0	0	0	0	0	0	M01
538	0	0	0	0	0	0	0	0	0	0	M01
539	0	0	0	0	0	0	0	0	1	0	M01
540	0	0	0	0	0	0	0	0	0	0	M01
541	0	0	0	0	0	0	0	0	0	0	M01
542	0	0	0	0	0	0	0	0	0	0	M01
543	0	0	0	0	0	0	0	0	0	0	M01
544	0	0	0	0	0	0	0	0	0	0	M01
545	0	0	0	0	0	0	0	0	0	0	M01
546	0	0	0	0	0	0	0	0	0	0	M01
547	0	0	0	0	0	0	0	0	0	0	M01
548	0	0	0	0	0	0	0	0	0	0	M01
549	0	0	0	0	0	0	0	0	0	0	M01
550	0	0	0	0	0	0	0	0	0	0	M01
551	0	0	0	0	0	0	0	0	0	0	M01
552	0	0	0	0	0	0	0	0	0	0	M01
553	0	0	0	0	0	0	0	0	0	0	M01
554	0	0	0	0	0	0	0	0	0	0	M01
57	0	0	0	0	0	0	0	0	0	0	R007
58	0	0	0	0	0	0	0	0	0	0	R007
59	0	0	0	0	0	0	0	0	0	0	R007
60	0	0	0	0	0	0	0	0	0	0	R007
61	0	0	0	0	0	0	0	0	0	0	R007
62	0	0	0	0	0	0	0	0	0	0	R007
63	0	0	0	0	0	0	0	0	0	0	R007
64	0	0	0	0	0	0	0	0	0	0	R007
65	1	0	0	0	0	0	0	0	0	0	R007
66	0	0	0	0	0	0	0	0	0	0	R007
67	0	0	0	0	0	0	0	0	0	0	R007
68	0	0	0	0	0	0	0	0	0	0	R007
69	0	0	0	0	0	0	0	0	0	0	R007
70	0	0	0	0	0	0	0	0	0	0	R007
71	0	0	0	0	0	0	0	0	0	0	R007
128	0	0	0	0	0	0	0	0	0	0	R007
129	0	0	0	0	0	0	0	0	0	0	R007
130	0	0	0	0	0	0	0	0	0	0	R007
131	0	0	0	0	0	0	0	0	0	0	R007
132	0	0	0	0	0	0	0	0	0	0	R007
133	0	0	0	0	0	0	0	0	0	0	R007
134	0	0	0	0	0	0	1	0	0	0	R007
135	0	0	0	0	0	0	0	0	0	0	R007
136	0	0	0	0	0	0	1	0	0	0	R007
137	0	0	0	0	0	0	1	0	0	0	R007
140	0	0	0	0	0	0	0	0	0	0	R007
141	0	0	0	0	0	0	0	0	0	0	R007
142	0	0	0	0	0	0	0	0	0	0	R007
143	0	0	0	0	0	0	0	0	0	0	R007
144	0	0	0	0	0	0	0	0	0	0	R007
145	0	0	0	0	0	0	0	0	0	0	R007
146	0	0	0	0	0	0	0	0	0	0	R007
147	0	0	0	0	0	0	1	0	0	0	R007
148	0	0	0	0	0	0	0	0	0	0	R007
149	0	0	0	0	0	0	0	0	0	0	R007
150	0	0	0	0	0	0	0	0	0	0	R007
151	0	0	0	0	0	0	0	0	0	0	R007
152	0	0	0	0	0	0	0	0	0	0	R007
153	0	0	0	0	0	0	0	0	0	0	R007
154	0	0	0	0	0	0	0	0	0	0	R007
155	0	0	0	0	0	0	1	0	0	0	R007
156	0	0	0	0	0	0	1	0	0	0	R007
157	0	0	0	0	0	0	0	0	0	0	R007
158	0	0	0	0	0	0	0	0	0	0	R007
159	0	0	0	0	0	0	0	0	0	0	R007
160	0	0	0	0	0	0	0	0	0	1	R007
161	1	0	0	0	0	0	0	0	0	0	R007
162	0	0	0	0	0	0	0	0	1	0	R007
163	0	0	0	0	0	0	0	0	0	0	R007
164	0	0	0	0	0	0	0	0	0	0	R007
165	0	0	0	0	0	0	0	0	0	0	R007
166	0	0	0	0	0	0	0	0	0	0	R007
167	0	0	0	0	0	0	0	0	0	0	R007
168	0	0	0	0	0	0	0	0	0	0	R007
169	0	0	0	0	0	0	0	0	0	0	R007
170	0	0	0	0	0	0	0	0	0	0	R007
171	0	0	0	0	0	0	0	0	0	0	R007
172	0	0	0	0	0	0	0	0	0	0	R007
173	0	0	0	0	0	0	0	0	0	0	R007
174	0	0	0	0	0	0	0	0	0	0	R007
175	0	0	0	0	0	0	0	0	0	0	R007
176	0	0	0	0	0	0	0	0	0	0	R007
177	0	0	0	0	0	0	0	0	0	0	R007
178	0	0	0	0	0	0	0	0	0	0	R007
179	0	0	0	0	0	0	0	0	0	0	R007
180	0	0	0	0	0	0	0	0	0	0	R007
181	0	0	0	0	0	0	0	0	0	0	R007
182	0	0	0	0	0	0	0	0	0	0	R007
183	0	0	0	0	0	0	0	0	0	0	R007
184	0	0	0	0	0	0	0	0	0	0	R007
185	0	0	0	0	0	0	0	0	0	0	R007
186	0	0	0	0	0	0	0	0	1	0	R007
187	1	0	0	0	0	0	0	0	0	0	R007
188	0	0	0	0	0	0	0	0	0	0	R007
189	0	0	0	0	0	0	0	0	0	0	R007
190	0	0	0	0	0	0	0	0	0	0	R007
191	0	0	0	0	0	0	0	0	0	0	R007
297	0	0	0	0	0	0	0	0	0	0	R007
298	0	0	0	0	0	0	0	0	0	0	R007
299	0	0	0	0	0	0	0	0	0	0	R007
300	0	0	0	0	0	0	0	0	0	0	R007
301	0	0	0	0	0	0	0	0	0	0	R007
302	0	0	0	0	0	0	0	0	0	0	R007
303	0	0	0	0	0	0	0	0	0	0	R007
304	0	0	0	0	0	0	0	0	0	0	R007
305	0	0	0	0	0	0	0	0	0	0	R007
306	0	0	0	0	0	0	0	0	0	0	R007
307	0	0	0	0	0	0	0	0	0	0	R007
308	0	0	0	0	0	0	0	0	0	0	R007
309	0	0	0	0	0	0	0	0	0	0	R007
310	0	0	0	0	0	0	0	0	0	1	R007
311	0	0	0	0	0	0	0	0	0	1	R007
312	0	0	0	0	0	0	0	0	0	1	R007
313	0	0	0	0	0	0	0	0	0	1	R007
314	0	0	0	0	0	0	0	0	0	0	R007
315	0	0	0	0	0	0	0	0	0	1	R007
316	0	0	0	0	0	0	0	0	0	1	R007
317	0	0	0	0	0	0	0	0	0	0	R007
318	0	0	0	0	0	0	0	0	0	0	R007
319	0	0	0	0	0	0	0	0	0	0	R007
320	0	0	0	0	0	0	0	0	0	0	R007
321	0	0	0	0	0	0	0	0	0	0	R007
322	0	0	0	0	0	0	0	0	0	0	R007
323	0	0	0	0	0	0	0	0	0	1	R007
324	0	0	0	0	0	0	0	0	0	0	R007
325	0	0	0	0	0	0	0	0	0	0	R007
326	0	0	0	0	0	0	0	0	1	1	R007
327	0	0	0	0	0	0	0	0	0	0	R007
328	0	0	0	0	0	0	0	0	0	0	R007
329	0	0	0	0	0	0	0	0	0	1	R007
330	0	0	0	0	0	0	0	0	0	0	R007
331	0	0	0	0	0	0	0	0	0	0	R007
332	0	0	0	0	0	0	0	0	0	0	R007
333	0	0	0	0	0	0	0	0	0	0	R007
334	0	0	0	0	0	0	0	0	0	0	R007
335	0	0	0	0	0	0	0	0	0	0	R007
336	0	0	0	0	0	0	0	0	1	0	R007
337	0	0	0	0	0	0	0	1	0	0	R007
338	0	0	0	0	0	0	0	0	0	0	R007
339	0	0	0	0	0	0	0	0	0	0	R007
340	0	0	0	0	0	0	1	0	0	0	R007
341	0	0	0	0	0	0	1	0	0	0	R007
342	0	0	0	0	0	0	0	0	0	0	R007
343	0	0	0	0	0	0	0	0	0	0	R007
344	0	0	0	0	0	0	0	0	0	0	R007
345	0	0	0	0	0	0	0	0	0	0	R007
346	0	0	0	0	0	0	0	0	0	0	R007
347	0	0	0	0	0	0	0	0	0	0	R007
348	0	0	0	0	0	0	0	0	0	0	R007
349	0	0	0	0	0	0	0	0	0	0	R007
350	0	0	0	0	0	0	0	0	0	0	R007
351	0	0	0	0	0	0	0	0	0	0	R007
352	0	0	0	0	0	0	0	0	0	0	R007
353	0	0	0	0	0	0	0	0	0	0	R007
354	0	0	0	0	0	0	0	0	0	0	R007
355	0	0	0	0	0	0	0	0	0	0	R007
356	0	0	0	0	0	0	0	0	0	0	R007
357	0	0	0	0	0	0	0	0	0	0	R007
358	0	0	0	0	0	0	0	0	0	1	R007
359	1	0	0	0	0	0	0	0	0	0	R007
360	0	0	0	0	0	0	0	0	0	0	R007
361	0	0	0	0	0	0	0	0	0	0	R007
362	0	0	0	0	0	0	0	0	0	0	R007
363	0	0	0	0	0	0	0	0	0	0	R007
364	0	0	0	0	0	0	0	0	1	0	R007
365	0	0	0	0	0	0	0	0	0	0	R007
366	0	0	0	1	0	0	0	0	0	0	R007
367	0	0	0	0	0	0	0	0	1	0	R007
368	0	0	0	0	0	0	0	0	0	0	R007
369	0	0	0	0	0	0	0	0	0	0	R007
370	0	0	0	0	0	0	0	0	0	0	R007
371	0	0	0	0	0	0	0	0	0	1	R007
372	0	0	0	0	0	0	0	0	0	0	R007
373	0	0	0	0	0	0	0	0	0	0	R007
374	0	0	0	0	0	0	0	0	0	0	R007
375	0	0	0	0	0	0	0	0	0	0	R007
376	0	0	0	0	0	0	0	0	0	0	R007
377	0	0	0	0	0	0	0	0	0	0	R007
378	0	0	0	0	0	0	0	0	0	0	R007
379	0	0	0	0	0	0	0	0	0	0	R007
380	0	0	0	0	0	0	0	0	0	0	R007
381	0	0	0	0	0	0	0	0	0	0	R007
382	0	0	0	0	0	0	0	0	0	0	R007
383	0	0	0	0	0	0	0	0	0	0	R007
384	1	0	0	0	0	0	0	0	0	0	R007
385	0	0	0	0	0	0	0	0	0	0	R007
386	0	0	0	0	0	0	0	0	0	0	R007
387	0	0	0	0	0	0	0	0	0	0	R007
388	0	0	0	0	0	0	0	0	0	0	R007
389	0	0	0	0	0	0	0	0	0	0	R007
390	0	0	0	0	0	0	0	0	0	0	R007
391	0	0	0	0	0	0	0	0	0	0	R007
392	0	0	0	0	0	0	0	0	0	0	R007
393	0	0	0	0	0	0	0	0	0	0	R007
394	1	0	0	0	0	0	0	0	0	0	R007
395	0	0	0	0	0	0	0	0	0	0	R007
396	0	0	0	0	0	0	0	0	0	0	R007
397	0	0	0	0	0	0	1	0	0	0	R007
398	0	0	0	0	0	0	0	0	0	0	R007
399	0	0	0	0	0	0	0	0	0	0	R007
400	0	0	0	0	0	0	0	0	0	0	R007
401	0	0	0	0	0	0	0	0	0	0	R007
402	0	0	0	0	0	0	0	0	0	0	R007
403	0	0	0	0	0	0	0	0	0	0	R007
404	0	0	0	0	0	0	0	0	0	0	R007
405	0	0	0	0	0	0	0	0	0	1	R007
406	0	0	0	0	0	0	0	0	0	0	R007
407	0	0	0	0	0	0	0	0	0	0	R007
408	0	0	0	0	0	0	0	0	0	0	R007
409	0	0	0	0	0	0	0	0	0	0	R007
410	0	0	0	0	0	0	0	0	0	0	R007
411	0	0	0	0	0	0	0	0	0	0	R007
412	0	0	0	0	0	0	0	0	0	0	R007
413	0	0	0	0	0	0	0	0	0	0	R007
414	0	0	0	0	0	0	0	0	0	1	R007
415	0	0	0	0	0	0	0	0	0	1	R007
416	0	0	0	0	0	0	0	0	0	0	R007
417	0	0	0	0	0	0	0	0	0	0	R007
418	0	0	0	0	0	0	0	0	0	0	R007
419	0	0	0	0	0	0	0	0	0	0	R007
420	0	0	0	0	0	0	0	0	0	1	R007
421	0	0	0	0	0	0	0	0	0	0	R007
422	0	0	0	0	0	0	0	0	0	0	R007
423	0	0	0	0	0	0	0	0	0	0	R007
424	0	0	0	0	0	0	0	0	0	0	R007
425	0	0	0	0	0	0	0	0	0	0	R007
426	0	0	0	0	0	0	0	0	0	0	R007
427	0	0	0	0	0	0	0	0	0	0	R007
505	0	0	0	0	0	0	0	0	0	0	R007
506	0	0	0	0	0	0	0	0	0	0	R007
507	0	0	0	0	0	0	0	0	0	0	R007
508	1	0	0	0	0	0	0	0	0	0	R007
509	1	0	0	0	0	0	0	0	0	0	R007
510	0	0	0	0	0	0	0	0	0	0	R007
511	0	0	0	0	0	0	0	0	0	1	R007
512	0	0	0	0	0	0	0	0	0	1	R007
513	0	0	0	0	0	0	0	0	0	0	R007
514	0	0	0	0	0	0	0	0	0	0	R007
515	0	0	0	0	0	0	0	0	0	1	R007
516	0	0	0	0	0	0	0	0	0	0	R007
517	0	0	0	0	0	0	0	0	0	0	R007
518	0	0	0	0	0	0	0	0	0	1	R007
519	0	0	0	0	0	0	0	0	0	1	R007
520	0	0	0	0	0	0	0	0	0	0	R007
521	0	0	0	0	0	0	0	0	0	0	R007
522	0	0	0	0	0	0	0	0	0	0	R007
523	0	0	0	0	0	0	0	0	0	0	R007
524	0	0	0	0	0	0	0	0	0	0	R007
525	0	0	0	0	0	0	0	0	0	0	R007
526	0	0	0	0	0	0	0	0	1	1	R007
527	0	0	0	0	0	0	0	0	0	0	R007
528	0	0	0	0	0	0	0	0	0	0	R007
529	0	0	0	0	0	0	0	0	0	1	R007
530	0	0	0	0	0	0	0	0	0	0	R007
531	0	0	0	0	0	0	0	0	0	0	R007
532	0	0	0	0	0	0	0	0	0	0	R007
533	0	0	0	0	0	0	0	0	0	0	R007
534	0	0	0	0	0	0	0	0	0	0	R007
535	0	0	0	0	0	0	0	0	0	0	R007
536	0	0	0	0	0	0	0	0	0	0	R007
537	0	0	0	0	0	0	0	0	0	0	R007
538	0	0	0	0	0	0	0	0	0	0	R007
539	0	0	0	0	0	0	0	0	0	0	R007
540	0	0	0	0	0	0	0	0	0	1	R007
541	0	0	0	0	0	0	0	0	0	0	R007
542	0	0	0	0	0	0	0	0	0	0	R007
543	0	0	0	0	0	0	0	0	0	0	R007
544	0	0	0	0	0	0	0	0	0	0	R007
545	0	0	0	0	0	0	0	0	0	0	R007
546	0	0	0	0	0	0	0	0	0	0	R007
547	0	0	0	0	0	0	0	0	0	1	R007
548	0	0	0	0	0	0	0	0	0	0	R007
549	0	0	0	0	0	0	0	0	0	0	R007
550	0	0	0	0	0	0	0	0	0	0	R007
551	0	0	0	0	0	0	0	0	0	0	R007
552	0	0	0	0	0	0	0	0	0	0	R007
138	0	0	0	0	0	0	1	0	0	0	R007
140	0	0	0	0	0	0	0	0	0	0	R008
141	0	0	0	0	0	0	0	0	0	0	R008
142	0	0	0	0	0	0	0	0	0	0	R008
143	0	0	0	0	0	0	0	0	0	0	R008
144	0	0	0	0	0	0	0	0	0	0	R008
145	0	0	0	0	0	0	0	0	0	0	R008
146	0	0	0	0	0	0	0	0	0	0	R008
147	0	0	0	0	0	0	0	0	0	0	R008
148	0	0	0	0	0	0	0	0	0	0	R008
149	0	0	0	0	0	0	0	0	0	0	R008
150	0	0	0	0	0	0	0	0	0	0	R008
151	0	0	0	0	0	0	0	0	0	0	R008
152	0	0	0	0	0	0	0	0	0	0	R008
153	0	0	0	0	0	0	0	0	0	0	R008
154	0	0	0	0	0	0	0	0	0	0	R008
155	0	0	0	0	0	0	0	0	0	0	R008
156	0	0	0	0	0	0	0	0	0	0	R008
157	0	0	0	0	0	0	0	0	0	0	R008
158	0	0	0	0	0	0	0	0	0	0	R008
159	0	0	0	0	0	0	0	0	0	0	R008
160	0	0	0	0	0	0	0	0	0	0	R008
161	0	0	0	0	0	0	0	0	0	0	R008
162	0	0	0	0	0	0	0	0	0	0	R008
163	0	0	0	0	0	0	0	0	0	0	R008
164	0	0	0	0	0	0	0	0	0	0	R008
165	0	0	0	0	0	0	0	0	0	0	R008
166	0	0	0	0	0	0	0	0	0	0	R008
167	0	0	0	0	0	0	0	0	0	0	R008
168	0	0	0	0	0	0	0	0	0	0	R008
169	0	0	0	0	0	0	0	0	0	0	R008
170	0	0	0	0	0	0	0	0	0	0	R008
171	0	0	0	0	0	0	0	0	0	0	R008
172	0	0	0	0	0	0	0	0	0	0	R008
173	0	0	0	0	0	0	0	0	0	0	R008
174	0	0	0	0	0	0	0	0	0	0	R008
175	0	0	0	0	0	0	0	0	0	0	R008
176	0	0	0	0	0	0	0	0	0	0	R008
177	0	0	0	0	0	0	0	0	0	0	R008
178	0	0	0	0	0	0	0	0	0	0	R008
179	0	0	0	0	0	0	0	0	0	0	R008
180	0	0	0	0	0	0	0	0	0	0	R008
181	0	0	0	0	0	0	0	0	0	0	R008
182	0	0	0	0	0	0	0	0	0	0	R008
183	0	0	0	0	0	0	0	0	0	0	R008
184	0	0	0	0	0	0	0	0	0	0	R008
185	0	0	0	0	0	0	0	0	0	0	R008
186	0	0	0	0	0	0	0	0	0	0	R008
187	0	0	0	0	0	0	0	0	0	0	R008
188	0	0	0	0	0	0	0	0	0	0	R008
189	0	0	0	0	0	0	0	0	0	0	R008
190	0	0	0	0	0	0	0	0	0	0	R008
191	0	0	0	0	0	0	0	0	0	0	R008
192	1	0	0	0	0	0	0	0	0	0	R008
193	0	0	0	0	0	0	0	0	0	0	R008
194	0	0	0	0	0	0	0	0	0	0	R008
195	0	0	0	0	0	0	0	0	0	0	R008
196	0	0	0	0	0	0	0	0	0	0	R008
197	0	0	0	0	0	0	0	0	0	0	R008
198	0	0	0	0	0	0	0	0	0	0	R008
199	0	0	0	0	0	0	0	0	0	0	R008
200	0	0	0	0	0	0	0	0	0	0	R008
201	0	0	0	0	0	0	0	0	0	0	R008
202	0	0	0	0	0	0	0	0	0	0	R008
203	0	0	0	0	0	0	0	0	0	0	R008
204	0	0	0	0	0	0	0	0	0	0	R008
205	0	0	0	0	0	0	0	0	0	0	R008
206	0	0	0	0	0	0	0	0	0	0	R008
207	0	0	0	0	0	0	0	0	0	0	R008
208	0	0	0	0	0	0	0	0	0	0	R008
209	0	0	0	0	0	0	0	0	0	0	R008
210	0	0	0	0	0	0	0	0	0	0	R008
211	0	0	0	0	0	0	0	0	0	0	R008
212	0	0	0	0	0	0	0	0	0	0	R008
213	0	0	0	0	0	0	0	0	0	0	R008
214	0	0	0	0	0	0	0	0	0	0	R008
215	0	0	0	0	0	0	0	0	0	0	R008
216	0	0	0	0	0	0	0	0	0	0	R008
217	0	0	0	0	0	0	0	0	0	0	R008
218	0	0	0	0	0	0	0	0	0	0	R008
219	0	0	0	0	0	0	0	0	0	0	R008
220	0	0	0	0	0	0	0	0	0	0	R008
221	0	0	0	0	0	0	0	0	0	0	R008
301	0	0	0	0	0	0	0	0	0	0	R008
302	0	0	0	0	0	0	0	0	0	0	R008
303	0	0	0	0	0	0	0	0	0	0	R008
304	0	0	0	0	0	0	0	0	0	0	R008
305	0	0	0	0	0	0	0	0	0	0	R008
306	0	0	0	0	0	0	0	0	0	0	R008
307	0	0	0	0	0	0	0	0	0	0	R008
308	0	0	0	0	0	0	0	0	0	0	R008
309	0	0	0	0	0	0	0	0	0	0	R008
310	0	0	0	0	0	0	0	0	0	0	R008
311	0	0	0	0	0	0	0	0	0	0	R008
312	0	0	0	0	0	0	0	0	0	0	R008
313	0	0	0	0	0	0	0	0	0	0	R008
314	0	0	0	0	0	0	0	0	0	0	R008
315	0	0	0	0	0	0	0	0	0	0	R008
316	0	0	0	0	0	0	0	0	0	0	R008
317	0	0	0	0	0	0	0	0	0	0	R008
318	0	0	0	0	0	0	0	0	0	0	R008
319	0	0	0	0	0	0	0	0	0	0	R008
320	0	0	0	0	0	0	0	0	0	0	R008
321	0	0	0	0	0	0	0	0	0	0	R008
322	0	0	0	0	0	0	0	0	0	0	R008
323	0	0	0	0	0	0	0	0	0	1	R008
324	0	0	0	0	0	0	0	0	0	0	R008
325	0	0	0	0	0	0	0	0	0	0	R008
326	0	0	0	0	0	0	0	0	0	0	R008
327	0	0	0	0	0	0	0	0	0	0	R008
328	0	0	0	0	0	0	0	0	0	0	R008
329	0	0	0	0	0	0	0	0	1	0	R008
330	0	0	0	0	0	0	0	0	0	0	R008
331	0	0	0	0	0	0	0	0	0	0	R008
332	0	0	0	0	0	0	0	0	0	0	R008
333	0	0	0	0	0	0	0	0	0	0	R008
334	0	0	0	0	0	0	0	0	0	0	R008
335	0	0	0	0	0	0	0	0	0	0	R008
336	0	0	0	0	0	0	0	0	0	0	R008
337	0	0	0	0	0	0	0	0	0	0	R008
338	0	0	0	0	0	0	0	0	0	0	R008
339	0	0	0	0	0	0	0	0	1	0	R008
340	0	0	0	0	0	0	0	0	0	0	R008
341	0	0	0	0	0	0	0	0	0	0	R008
342	0	0	0	0	0	0	0	0	0	0	R008
343	0	0	0	0	0	0	0	0	0	0	R008
344	0	0	0	0	0	0	0	0	0	0	R008
345	0	0	0	0	0	0	0	0	0	0	R008
346	0	0	0	0	0	0	0	0	0	0	R008
347	0	0	0	0	0	0	0	0	0	0	R008
348	0	0	0	0	0	0	0	0	0	0	R008
349	0	0	0	0	0	0	0	0	0	0	R008
350	0	0	0	0	0	0	0	0	0	0	R008
351	0	0	0	0	0	0	0	0	0	0	R008
352	0	0	0	0	0	0	0	0	0	0	R008
353	0	0	0	0	0	0	0	0	0	0	R008
354	0	0	0	0	0	0	0	0	0	0	R008
355	0	0	0	0	0	0	0	0	0	0	R008
356	0	0	0	0	0	0	0	0	0	0	R008
357	0	0	0	0	0	0	0	0	0	0	R008
358	0	0	0	0	0	0	0	0	0	0	R008
359	0	0	0	0	0	0	0	0	0	0	R008
360	0	0	0	0	0	0	0	0	0	0	R008
361	0	0	0	0	0	0	0	0	0	0	R008
362	0	0	0	0	0	0	0	0	0	0	R008
363	0	0	0	0	0	0	0	0	0	0	R008
364	0	0	0	0	0	0	0	0	0	0	R008
365	0	0	0	0	0	0	0	0	0	0	R008
366	0	0	0	0	0	0	0	0	0	0	R008
367	0	0	0	0	0	0	0	0	0	0	R008
368	0	0	0	0	0	0	0	0	0	0	R008
369	0	0	0	0	0	0	0	0	0	0	R008
370	0	0	0	0	0	0	0	0	0	0	R008
371	0	0	0	0	0	0	0	0	0	1	R008
372	0	0	0	0	0	0	0	0	0	0	R008
373	0	0	0	0	0	0	0	0	0	0	R008
374	0	0	0	0	0	0	0	0	0	0	R008
375	0	0	0	0	0	0	0	0	0	0	R008
376	0	0	0	0	0	0	0	0	0	0	R008
377	0	0	0	0	0	0	0	0	1	0	R008
378	0	0	0	0	0	0	0	0	0	0	R008
379	0	0	0	0	0	0	0	0	0	0	R008
380	0	0	0	0	0	0	0	0	0	0	R008
381	0	0	0	0	0	0	0	0	0	0	R008
382	0	0	0	0	0	0	0	0	0	0	R008
383	0	0	0	0	0	0	0	0	0	0	R008
384	0	0	0	0	0	0	0	0	0	0	R008
385	0	0	0	0	0	0	0	0	0	0	R008
386	0	0	0	0	0	0	0	0	0	0	R008
387	0	0	0	0	0	0	0	0	0	0	R008
388	0	0	0	0	0	0	0	0	0	1	R008
389	0	0	0	0	0	0	0	0	0	0	R008
390	0	0	0	0	0	0	0	0	0	0	R008
391	0	0	0	0	0	0	0	0	0	0	R008
392	0	0	0	0	0	0	0	0	0	0	R008
393	0	0	0	0	0	0	0	0	0	0	R008
394	0	0	0	0	0	0	0	0	0	0	R008
395	0	0	0	0	0	0	0	0	0	0	R008
396	0	0	0	0	0	0	0	0	0	0	R008
397	0	0	0	0	0	0	0	0	0	0	R008
398	0	0	0	0	0	0	0	0	0	0	R008
399	0	0	0	0	0	0	0	0	0	0	R008
400	0	0	0	0	0	0	0	0	0	0	R008
401	0	0	0	0	0	0	0	0	0	0	R008
402	0	0	0	0	0	0	0	0	0	0	R008
403	0	0	0	0	0	0	0	0	0	0	R008
404	0	0	0	0	0	0	0	0	0	0	R008
405	0	0	0	0	0	0	0	0	0	0	R008
406	0	0	0	0	0	0	0	0	0	0	R008
407	0	0	0	0	0	0	0	0	0	0	R008
408	0	0	0	0	0	0	0	0	0	0	R008
409	0	0	0	0	0	0	0	0	0	0	R008
410	0	0	0	0	0	0	0	0	0	0	R008
411	0	0	0	0	0	0	0	0	0	0	R008
412	0	0	0	0	0	0	0	0	0	0	R008
413	0	0	0	0	0	0	0	0	0	0	R008
414	0	0	0	0	0	0	0	0	0	0	R008
415	0	0	0	0	0	0	0	0	0	0	R008
416	0	0	0	0	0	0	0	0	0	0	R008
417	0	0	0	0	0	0	0	0	0	0	R008
418	0	0	0	0	0	0	0	0	0	0	R008
419	0	0	0	0	0	0	0	0	0	0	R008
420	0	0	0	0	0	0	0	0	0	0	R008
421	0	0	0	0	0	0	0	0	0	0	R008
422	0	0	0	0	0	0	0	0	0	0	R008
423	0	0	0	0	0	0	0	0	0	0	R008
424	0	0	0	0	0	0	0	0	0	0	R008
425	0	0	0	0	0	0	0	0	0	0	R008
426	0	0	0	0	0	0	0	0	0	0	R008
427	0	0	0	0	0	0	0	0	0	0	R008
428	0	0	0	0	0	0	0	0	0	0	R008
498	0	0	0	0	0	0	0	0	0	0	R008
499	0	0	0	0	0	0	0	0	0	0	R008
500	0	0	0	0	0	0	0	0	0	0	R008
501	0	0	0	0	0	0	0	0	0	0	R008
502	0	0	0	0	0	0	0	0	0	1	R008
503	0	0	0	0	0	0	0	0	0	0	R008
504	0	0	0	0	0	0	0	0	0	0	R008
505	0	0	0	0	0	0	0	0	0	0	R008
506	1	0	0	0	0	0	0	0	0	0	R008
507	0	0	0	0	0	0	0	0	0	0	R008
508	0	0	0	0	0	0	0	0	0	0	R008
509	0	0	0	0	0	0	0	0	0	0	R008
510	0	0	0	0	0	0	0	0	0	0	R008
511	0	0	0	0	0	0	0	0	0	0	R008
512	0	0	0	0	0	0	0	0	0	0	R008
513	0	0	0	0	0	0	0	0	0	0	R008
514	1	0	0	0	0	0	0	0	0	0	R008
515	0	0	0	0	0	0	0	0	0	0	R008
516	0	0	0	0	0	0	0	0	0	0	R008
517	1	0	0	0	0	0	0	0	0	0	R008
518	0	0	0	0	0	0	0	0	0	0	R008
519	0	0	0	0	0	0	0	0	0	0	R008
520	0	0	0	0	0	0	0	0	0	0	R008
521	0	0	0	0	0	0	0	0	1	0	R008
522	0	0	0	0	0	0	0	0	0	0	R008
523	0	0	0	0	0	0	0	0	0	0	R008
524	0	0	0	0	0	0	0	0	0	0	R008
525	0	0	0	0	0	0	0	0	0	0	R008
526	0	0	0	0	0	0	0	0	0	0	R008
527	0	0	0	0	0	0	0	0	0	0	R008
528	0	0	0	0	0	0	0	0	0	0	R008
529	0	0	0	0	0	0	0	0	0	0	R008
530	0	0	0	0	0	0	0	0	0	0	R008
531	0	0	0	0	0	0	0	0	0	0	R008
532	0	0	0	0	0	0	0	0	0	0	R008
533	0	0	0	0	0	0	0	0	0	0	R008
534	0	0	0	0	0	0	0	0	0	0	R008
535	0	0	0	0	0	0	0	0	0	0	R008
536	0	0	0	0	0	0	0	0	0	0	R008
537	0	0	0	0	0	0	0	0	0	1	R008
538	0	0	0	0	0	0	0	0	0	0	R008
539	0	0	0	0	0	0	0	0	0	0	R008
540	0	0	0	0	0	0	0	0	0	0	R008
541	0	0	0	0	0	0	0	0	0	0	R008
548	0	0	0	0	0	0	0	0	0	0	R008
549	0	0	0	0	0	0	0	0	1	0	R008
550	0	0	0	0	0	0	0	0	0	0	R008
551	0	0	0	0	0	0	0	0	0	0	R008
552	0	0	0	0	0	0	0	0	0	0	R008
181	0	0	0	0	0	0	0	0	0	0	R017
182	0	0	0	0	0	0	0	0	0	0	R017
183	0	0	0	0	0	0	0	0	0	0	R017
184	0	0	0	0	0	0	0	0	0	0	R017
185	0	0	0	0	0	0	0	0	1	0	R017
186	0	0	0	0	0	0	0	0	0	0	R017
187	0	0	0	0	0	0	0	0	0	0	R017
188	0	0	0	0	0	0	0	0	0	0	R017
189	0	0	0	0	0	0	0	0	0	0	R017
190	0	0	0	0	0	0	0	0	0	0	R017
191	0	0	0	0	0	0	0	0	0	0	R017
192	0	0	0	0	0	0	0	0	0	0	R017
193	0	0	0	0	0	0	0	0	0	0	R017
194	0	0	0	0	0	0	0	0	0	0	R017
195	0	0	0	0	0	0	0	0	0	0	R017
196	0	0	0	0	0	0	0	0	0	0	R017
197	0	0	0	0	0	0	0	0	0	0	R017
198	0	0	0	0	0	0	0	0	0	0	R017
199	0	0	0	0	0	0	0	0	0	0	R017
200	0	0	0	0	0	0	0	0	0	0	R017
201	0	0	0	0	0	0	0	0	0	0	R017
202	0	0	0	0	0	0	0	0	0	0	R017
203	0	0	0	0	0	0	0	0	0	0	R017
204	0	0	0	0	0	0	0	0	0	0	R017
205	0	0	0	0	0	0	0	0	0	0	R017
206	0	0	0	0	0	0	0	0	0	0	R017
207	0	0	0	0	0	0	0	0	0	0	R017
208	0	0	0	0	0	0	0	0	0	0	R017
294	0	0	0	0	0	0	0	0	0	0	R017
295	0	0	0	0	0	0	0	0	0	0	R017
296	0	0	0	0	0	0	0	0	0	0	R017
297	0	0	0	0	0	0	0	0	0	0	R017
298	0	0	0	0	0	0	0	0	0	0	R017
299	0	0	0	0	0	0	0	0	0	0	R017
300	0	0	0	0	0	0	0	0	0	0	R017
301	0	0	0	0	0	0	0	0	0	0	R017
302	0	0	0	0	0	0	0	0	0	0	R017
303	0	0	0	0	0	0	0	0	0	0	R017
304	0	0	0	0	0	0	0	0	0	0	R017
305	0	0	0	0	0	0	0	0	0	0	R017
306	0	0	0	0	0	0	0	0	0	0	R017
307	0	0	0	0	0	0	0	0	1	0	R017
308	0	0	0	0	0	0	0	0	0	0	R017
309	0	0	0	0	0	0	0	0	0	0	R017
310	0	0	0	0	0	0	0	0	0	0	R017
311	0	0	0	0	0	0	0	0	0	0	R017
312	0	0	0	0	0	0	0	0	0	0	R017
313	0	0	0	0	0	0	0	0	0	0	R017
314	0	0	0	0	0	0	0	0	0	0	R017
315	0	0	0	0	0	0	0	0	0	0	R017
316	0	0	0	0	0	0	0	0	0	0	R017
317	0	0	0	0	0	0	0	0	0	0	R017
318	0	0	0	0	0	0	0	0	0	0	R017
319	0	0	0	0	0	0	0	0	0	0	R017
320	0	0	0	0	0	0	0	0	0	0	R017
321	0	0	0	0	0	0	0	0	0	0	R017
322	0	0	0	0	0	0	0	0	0	0	R017
323	0	0	0	0	0	0	0	0	0	0	R017
324	0	0	0	0	0	0	0	0	0	0	R017
325	0	0	0	0	0	0	0	0	0	0	R017
326	0	0	0	0	0	0	0	0	0	0	R017
327	0	0	0	0	0	0	0	0	0	0	R017
328	0	0	0	0	0	0	0	0	0	0	R017
329	0	0	0	0	0	0	0	0	0	0	R017
330	0	0	0	0	0	0	0	0	0	0	R017
331	0	0	0	0	0	0	0	0	0	0	R017
332	0	0	0	0	0	0	0	0	0	0	R017
333	0	0	0	0	0	0	0	0	0	0	R017
334	0	0	0	0	0	0	0	0	0	0	R017
335	0	0	0	0	0	0	0	0	0	0	R017
336	0	0	0	0	0	0	0	0	0	0	R017
337	0	0	0	0	0	0	0	0	0	0	R017
338	0	0	0	0	0	0	0	0	0	0	R017
339	0	0	0	0	0	0	0	0	0	0	R017
340	0	0	0	0	0	0	0	0	0	0	R017
341	0	0	0	0	0	0	0	0	0	0	R017
342	0	0	0	0	0	0	0	0	0	0	R017
343	0	0	0	0	0	0	0	0	0	0	R017
344	0	0	0	0	0	0	0	0	0	0	R017
345	0	0	0	0	0	0	0	0	0	0	R017
346	0	0	0	0	0	0	0	0	0	0	R017
347	0	0	0	0	0	0	0	0	0	0	R017
348	0	0	0	0	0	0	0	0	0	0	R017
349	0	0	0	0	0	0	0	0	0	0	R017
350	0	0	0	0	0	0	0	0	0	0	R017
351	0	0	0	0	0	0	0	1	0	0	R017
352	0	0	0	0	0	0	0	0	0	0	R017
353	0	0	0	0	0	0	0	0	0	0	R017
354	0	0	0	0	0	0	0	0	0	0	R017
355	0	0	0	0	0	0	0	0	0	0	R017
356	0	0	0	0	0	0	0	1	0	0	R017
357	0	0	0	0	0	0	0	1	0	0	R017
358	0	0	0	0	0	0	0	0	0	0	R017
359	0	0	0	0	0	0	0	0	0	0	R017
360	0	0	0	0	0	0	0	0	0	0	R017
361	0	0	0	0	0	0	0	0	0	0	R017
362	0	0	0	0	0	0	0	0	0	0	R017
363	0	0	0	0	0	0	0	0	0	0	R017
364	0	0	0	0	0	0	0	0	0	0	R017
365	0	0	0	0	0	0	0	0	0	0	R017
366	0	0	0	0	0	0	0	0	0	0	R017
367	0	0	0	0	0	0	0	0	0	0	R017
368	0	0	0	0	0	0	0	0	0	0	R017
369	0	0	0	0	0	0	0	0	0	0	R017
370	0	0	0	0	0	0	0	0	0	0	R017
371	0	0	0	0	0	0	0	0	0	0	R017
372	0	0	0	0	0	0	0	0	0	0	R017
381	0	0	0	0	0	0	0	0	0	0	R017
382	0	0	0	0	0	0	0	0	0	0	R017
383	0	0	0	0	0	0	0	0	0	0	R017
384	0	0	0	0	0	0	0	0	0	0	R017
385	0	0	0	0	0	0	0	0	0	0	R017
386	0	0	0	0	0	0	0	0	0	0	R017
387	0	0	0	0	0	0	0	0	0	0	R017
388	0	0	0	0	0	0	0	0	0	0	R017
389	0	0	0	0	0	0	0	0	0	0	R017
390	0	0	0	0	0	0	0	0	0	0	R017
391	0	0	0	0	0	0	0	1	0	0	R017
392	0	0	0	0	0	0	0	0	0	0	R017
393	0	0	0	0	0	0	0	0	0	0	R017
394	0	0	0	0	0	0	0	0	0	0	R017
395	0	0	0	0	0	0	0	0	0	0	R017
396	0	0	0	0	0	0	0	0	0	0	R017
397	0	0	0	0	0	0	0	1	0	0	R017
398	0	0	0	0	0	0	0	0	0	0	R017
399	0	0	0	0	0	0	0	0	0	0	R017
400	0	0	0	0	0	0	0	1	0	0	R017
401	0	0	0	0	0	0	0	1	0	0	R017
402	0	0	0	0	0	0	0	0	0	0	R017
403	0	0	0	0	0	0	0	0	0	0	R017
404	0	0	0	0	0	0	0	0	0	0	R017
405	0	0	0	0	0	0	0	0	0	0	R017
406	0	0	0	0	0	0	0	0	0	0	R017
407	0	0	0	0	0	0	0	0	0	0	R017
408	0	0	0	0	0	0	0	0	0	0	R017
409	0	0	0	0	0	0	0	0	0	0	R017
410	0	0	0	0	0	0	0	0	0	0	R017
411	0	0	0	0	0	0	0	0	0	0	R017
412	0	0	0	0	0	0	0	0	0	0	R017
413	0	0	0	0	0	0	0	0	0	0	R017
414	0	0	0	0	0	0	0	0	0	0	R017
415	0	0	0	0	0	0	0	0	0	0	R017
416	0	0	0	0	0	0	0	0	0	0	R017
417	0	0	0	0	0	0	0	0	0	0	R017
418	0	0	0	0	0	0	0	0	0	0	R017
419	0	0	0	0	0	0	0	0	0	0	R017
420	0	0	0	0	0	0	0	0	0	0	R017
421	0	0	0	0	0	0	0	0	0	0	R017
491	0	0	0	0	0	0	0	0	0	0	R017
492	0	0	0	0	0	0	0	0	0	0	R017
493	0	0	0	0	0	0	0	0	0	0	R017
494	0	0	0	0	0	0	0	0	0	0	R017
495	0	0	0	0	0	0	0	0	0	0	R017
496	0	0	0	0	0	0	0	0	0	0	R017
497	0	0	0	0	0	0	0	0	0	0	R017
498	0	0	0	0	0	0	0	0	0	0	R017
499	0	0	0	0	0	0	0	0	0	0	R017
500	0	0	0	0	0	0	0	0	0	0	R017
501	0	0	0	0	0	0	0	0	0	0	R017
502	0	0	0	0	0	0	0	0	0	0	R017
503	0	0	0	0	0	0	0	0	0	0	R017
504	0	0	0	0	0	0	0	0	0	0	R017
505	0	0	0	0	0	0	0	0	0	0	R017
506	0	0	0	0	0	0	0	0	0	0	R017
507	0	0	0	0	0	0	0	0	0	0	R017
508	0	0	0	0	0	0	0	0	0	0	R017
509	0	0	0	0	0	0	0	0	0	0	R017
510	0	0	0	0	0	0	0	0	0	0	R017
511	0	0	0	0	0	0	0	0	0	0	R017
512	0	0	0	0	0	0	0	0	0	0	R017
513	0	0	0	0	0	0	0	0	0	0	R017
514	0	0	0	0	0	0	0	0	0	0	R017
515	0	0	0	0	0	0	0	0	0	0	R017
516	0	0	0	0	0	0	0	0	0	0	R017
517	0	0	0	0	0	0	0	0	0	0	R017
518	0	0	0	0	0	0	0	0	0	0	R017
519	0	0	0	0	0	0	0	0	0	0	R017
520	0	0	0	0	0	0	0	0	0	0	R017
521	0	0	0	0	0	0	0	1	0	0	R017
522	0	0	0	0	0	0	0	0	0	0	R017
523	0	0	0	0	0	0	0	1	0	0	R017
524	0	0	0	0	0	0	0	0	0	0	R017
525	0	0	0	0	0	0	0	0	0	0	R017
526	0	0	0	0	0	0	0	1	0	0	R017
527	0	0	0	0	0	0	0	0	0	0	R017
528	0	0	0	0	0	0	0	0	0	0	R017
529	0	0	0	0	0	0	0	0	0	0	R017
530	0	0	0	0	0	0	0	0	0	0	R017
531	0	0	0	0	0	0	0	0	0	0	R017
532	0	0	0	0	0	0	0	0	0	0	R017
533	0	0	0	0	0	0	0	0	0	0	R017
534	0	0	0	0	0	0	0	0	0	0	R017
535	0	0	0	0	0	0	0	0	0	0	R017
536	0	0	0	0	0	0	0	0	0	1	R017
537	0	0	0	0	0	0	0	0	0	0	R017
538	0	0	0	0	0	0	0	0	0	0	R017
539	0	0	0	0	0	0	0	0	0	0	R017
540	0	0	0	0	0	0	0	0	0	0	R017
541	0	0	0	0	0	0	0	0	0	0	R017
542	0	0	0	0	0	0	0	0	0	0	R017
543	0	0	0	0	0	0	0	0	0	0	R017
544	0	0	0	0	0	0	0	0	0	0	R017
545	0	0	0	0	0	0	0	0	0	0	R017
546	0	0	0	0	0	0	0	0	0	0	R017
547	0	0	0	0	0	0	0	0	0	0	R017
548	0	0	0	0	0	0	0	0	0	0	R017
549	0	0	0	0	0	0	0	0	0	0	R017
550	0	0	0	0	0	0	0	0	0	1	R017
551	0	0	0	0	0	0	0	0	0	0	R017
552	0	0	0	0	0	0	0	0	0	0	R017
553	0	0	0	0	0	0	0	0	0	0	R017
554	0	0	0	0	0	0	0	0	0	0	R017
207	0	0	0	0	0	0	0	0	0	0	R018
208	0	0	0	0	0	0	0	0	0	0	R018
209	0	1	0	0	0	0	0	0	0	0	R018
210	0	0	0	0	0	0	0	0	0	0	R018
211	0	0	0	0	0	0	0	0	0	0	R018
216	0	0	0	0	0	0	0	0	0	0	R018
217	0	0	0	0	0	0	0	0	0	0	R018
218	0	0	0	0	0	0	0	0	0	0	R018
219	0	0	0	0	0	0	0	0	0	0	R018
220	0	0	0	0	0	0	0	0	0	0	R018
326	0	0	0	0	0	0	0	0	0	0	R018
327	0	0	0	0	0	0	0	0	0	0	R018
328	0	0	0	0	0	0	0	0	0	0	R018
329	0	0	0	0	0	0	0	0	0	0	R018
330	0	0	0	0	0	0	0	0	0	0	R018
331	0	0	0	0	0	0	0	0	0	0	R018
332	0	0	0	0	0	0	0	0	0	0	R018
333	0	0	0	0	0	0	0	0	1	0	R018
334	0	0	0	0	0	0	0	0	0	0	R018
335	0	0	0	0	0	0	0	0	0	0	R018
336	0	0	0	0	0	0	0	0	0	0	R018
337	0	0	0	0	0	0	0	0	0	0	R018
338	0	0	0	0	0	0	0	0	0	0	R018
339	0	0	0	0	0	0	0	0	0	0	R018
340	0	0	0	0	0	0	0	0	0	0	R018
341	0	0	0	0	0	0	0	0	0	0	R018
342	0	0	0	0	0	0	0	0	0	0	R018
343	0	0	0	0	0	1	0	0	0	0	R018
344	0	0	0	0	0	0	0	0	0	0	R018
345	0	0	0	0	0	0	0	0	0	0	R018
346	0	1	0	0	0	0	0	0	0	0	R018
347	0	0	0	0	0	0	0	0	0	0	R018
348	0	0	0	0	0	0	0	0	0	0	R018
349	0	1	0	0	0	0	0	0	0	0	R018
350	0	0	0	0	0	0	0	0	0	0	R018
351	0	0	0	0	0	0	0	0	0	0	R018
352	0	0	0	0	0	0	0	0	0	0	R018
353	0	1	0	0	0	0	0	0	0	0	R018
354	0	0	0	0	0	0	0	0	0	0	R018
355	0	0	0	0	0	0	0	0	0	0	R018
356	0	0	0	0	0	0	0	0	0	0	R018
357	0	0	0	0	0	0	0	0	0	0	R018
358	0	0	0	0	0	0	0	0	0	0	R018
359	0	0	0	0	0	0	0	0	0	0	R018
368	0	0	0	0	0	0	0	0	0	0	R018
369	0	0	0	0	0	0	0	0	0	0	R018
370	0	0	0	0	0	0	0	0	0	0	R018
371	0	0	0	0	0	0	0	0	0	0	R018
372	0	0	0	0	0	0	0	0	0	0	R018
373	0	0	0	0	0	0	0	0	0	0	R018
374	0	0	0	0	0	0	0	0	0	0	R018
375	0	0	0	0	0	1	0	0	0	0	R018
376	0	0	0	0	0	0	0	0	0	0	R018
377	0	0	0	0	0	0	0	0	0	0	R018
378	0	0	0	0	0	0	0	0	0	0	R018
379	0	0	0	0	0	0	0	0	0	0	R018
380	0	0	0	0	0	0	0	0	0	0	R018
381	0	0	0	0	0	0	0	0	0	0	R018
382	0	0	0	0	0	0	0	0	0	0	R018
390	0	0	0	0	0	0	0	0	0	0	R018
391	0	0	0	0	0	0	0	0	0	0	R018
392	0	0	0	0	0	0	0	0	0	0	R018
393	0	0	0	0	0	0	0	0	0	0	R018
394	0	0	0	0	0	0	0	0	0	0	R018
395	0	0	0	0	0	0	0	0	0	0	R018
396	0	0	0	0	0	0	0	0	0	0	R018
397	0	0	0	0	0	0	0	0	0	0	R018
398	0	0	0	0	0	0	0	0	0	0	R018
399	0	0	0	0	0	0	0	0	0	0	R018
405	0	0	0	0	0	0	0	0	0	0	R018
406	0	0	0	0	0	0	0	0	0	0	R018
407	0	0	0	0	0	0	0	0	0	0	R018
408	0	0	0	0	0	0	0	0	0	0	R018
409	0	0	0	0	0	0	0	0	0	0	R018
410	0	0	0	0	0	0	0	0	0	0	R018
411	0	0	0	0	0	0	0	0	0	0	R018
412	0	0	0	0	0	0	0	0	0	0	R018
413	0	0	0	0	0	0	0	0	0	0	R018
414	0	0	0	0	0	0	0	0	0	0	R018
415	0	0	0	0	0	0	0	0	0	0	R018
416	0	0	0	0	0	0	0	0	0	0	R018
417	0	0	0	0	0	0	0	0	0	0	R018
418	0	0	0	0	0	0	0	0	0	0	R018
419	0	0	0	0	0	0	0	0	0	0	R018
420	0	0	0	0	0	0	0	0	0	0	R018
421	0	0	0	0	0	0	0	0	0	0	R018
422	0	0	0	0	0	0	0	0	0	0	R018
423	0	0	0	0	0	0	0	0	0	0	R018
496	0	0	0	0	0	0	0	0	0	0	R018
497	0	0	0	0	0	0	0	0	0	0	R018
498	0	0	0	0	0	0	0	0	0	0	R018
499	0	0	0	0	0	1	0	0	0	0	R018
500	0	0	0	0	0	0	0	0	0	0	R018
501	0	0	0	0	0	0	0	0	0	0	R018
502	0	0	0	0	0	0	0	0	0	0	R018
503	0	0	0	0	0	0	0	0	0	0	R018
504	0	0	0	0	0	0	0	0	0	0	R018
505	0	0	0	0	0	0	0	0	0	0	R018
506	0	0	0	0	0	0	0	0	0	0	R018
507	0	0	0	0	0	0	0	0	0	0	R018
508	0	0	0	0	1	0	0	0	0	0	R018
509	0	0	0	0	0	0	0	0	0	0	R018
510	0	0	0	0	0	0	0	0	0	0	R018
511	0	0	0	0	0	0	0	0	0	0	R018
512	0	0	0	0	0	0	0	0	0	0	R018
513	0	0	0	0	0	0	0	0	0	0	R018
514	0	0	0	0	0	0	0	0	0	0	R018
515	0	0	0	0	0	0	0	0	0	0	R018
516	0	0	0	0	0	0	0	0	0	0	R018
517	0	0	0	0	0	0	0	0	0	0	R018
518	0	0	0	0	0	0	0	0	0	0	R018
519	0	0	0	0	0	0	0	0	0	0	R018
520	0	0	0	0	0	0	0	0	0	0	R018
521	0	0	0	0	0	0	0	0	0	0	R018
522	0	0	0	0	0	0	0	0	0	0	R018
523	0	0	0	0	0	0	0	0	0	0	R018
524	0	0	0	0	0	0	0	0	0	0	R018
525	0	0	0	0	0	1	0	0	0	0	R018
526	0	0	0	0	0	0	0	0	0	0	R018
527	0	0	0	0	0	0	0	0	0	0	R018
528	0	0	0	0	0	0	0	0	0	0	R018
400	0	1	0	0	0	0	0	0	0	0	R018
1	1	0	0	0	0	0	0	0	0	0	R019
2	0	0	0	0	0	0	0	0	0	0	R019
3	0	0	0	0	0	0	0	0	0	0	R019
4	0	0	0	0	0	0	0	0	0	0	R019
5	0	0	0	0	0	0	0	0	0	0	R019
6	0	0	0	0	0	0	0	0	0	0	R019
7	0	0	0	0	0	0	0	0	0	0	R019
8	0	0	0	0	0	0	0	0	0	0	R019
9	0	0	0	0	0	0	0	0	0	0	R019
10	0	0	0	0	0	0	0	0	0	0	R019
11	0	0	0	0	0	0	0	0	0	0	R019
12	0	0	0	0	0	0	0	0	0	0	R019
13	0	0	0	0	0	0	0	0	0	0	R019
14	0	0	0	0	0	0	0	0	0	0	R019
15	1	0	0	0	0	0	0	0	0	0	R019
16	0	0	0	0	0	0	0	0	0	0	R019
17	0	0	0	0	0	0	0	0	0	0	R019
18	0	0	0	0	0	0	0	0	0	0	R019
19	0	0	0	0	0	0	0	0	0	0	R019
20	0	0	0	0	0	0	0	0	0	0	R019
21	1	0	0	0	0	0	0	0	0	0	R019
22	0	0	0	0	0	0	0	0	0	0	R019
23	0	0	0	0	0	0	0	0	0	0	R019
24	0	0	0	0	0	0	0	0	0	0	R019
25	0	0	0	0	0	0	0	0	0	0	R019
26	0	0	0	0	0	0	0	0	0	0	R019
27	0	0	0	0	0	0	0	0	0	0	R019
28	0	0	0	0	0	0	0	0	0	0	R019
29	0	0	0	0	0	0	0	0	0	0	R019
30	0	0	0	0	0	0	0	0	0	0	R019
31	0	0	0	0	0	0	0	0	0	0	R019
32	0	0	0	0	0	0	0	0	0	0	R019
33	0	0	0	0	0	0	0	0	0	0	R019
34	0	0	0	0	0	0	0	0	0	0	R019
35	0	0	0	0	0	0	0	0	0	0	R019
36	0	0	0	0	0	0	0	0	0	0	R019
37	0	1	0	0	0	0	0	0	0	0	R019
38	1	0	0	0	0	0	0	0	0	0	R019
39	0	0	0	0	0	0	0	0	0	0	R019
40	0	0	0	0	0	0	0	0	0	0	R019
41	0	0	0	0	0	0	0	0	0	0	R019
42	0	0	0	0	0	0	0	0	0	0	R019
43	0	0	0	0	0	0	0	0	0	0	R019
44	0	0	0	0	0	0	0	0	0	0	R019
45	1	0	0	0	0	0	0	0	0	0	R019
46	0	0	0	0	0	0	0	0	0	0	R019
47	0	0	0	0	0	0	0	0	0	0	R019
48	0	0	0	0	0	0	0	0	0	0	R019
49	0	0	0	0	0	0	0	0	0	0	R019
50	0	0	0	0	0	0	0	0	0	0	R019
51	0	0	0	0	0	0	0	0	0	0	R019
52	0	0	0	0	0	0	0	0	0	0	R019
53	0	0	0	0	0	0	0	0	0	0	R019
54	0	0	0	0	0	0	0	0	0	0	R019
55	0	0	0	0	0	0	0	0	0	0	R019
56	0	0	0	0	0	0	0	0	0	0	R019
57	0	0	0	0	0	0	0	0	0	0	R019
58	0	0	0	0	0	0	0	0	0	0	R019
59	0	1	0	0	0	0	0	0	0	0	R019
60	1	0	0	0	0	0	0	0	0	0	R019
61	1	0	0	0	0	0	0	0	0	0	R019
62	0	0	0	0	0	0	0	0	0	0	R019
63	0	0	0	0	0	0	0	0	0	0	R019
64	0	0	0	0	0	0	0	0	0	0	R019
65	0	0	0	0	0	0	0	0	0	0	R019
66	0	0	0	0	0	0	0	0	0	0	R019
67	0	0	0	0	0	0	0	0	0	0	R019
68	1	0	0	0	0	0	0	0	0	0	R019
69	0	0	0	0	0	0	0	0	0	0	R019
70	0	0	0	0	0	0	0	0	0	0	R019
71	0	0	0	0	0	0	0	0	0	0	R019
72	0	0	0	0	0	0	0	0	0	0	R019
73	0	0	0	0	0	0	0	0	0	0	R019
127	0	0	0	0	0	0	0	0	0	0	R019
128	1	0	0	0	0	0	0	0	0	0	R019
129	0	1	0	0	0	0	0	0	0	0	R019
130	0	1	0	0	0	0	0	0	0	0	R019
131	0	1	0	0	0	0	0	0	0	0	R019
132	0	0	0	0	0	0	0	0	0	0	R019
133	0	0	0	0	0	0	0	0	0	0	R019
134	0	0	0	0	0	0	0	0	0	0	R019
135	0	0	0	0	0	0	0	0	0	0	R019
136	0	0	0	0	0	0	0	0	0	0	R019
137	0	0	0	0	0	0	0	0	0	0	R019
138	0	0	0	0	0	0	0	0	0	0	R019
139	0	0	0	0	0	0	0	0	0	0	R019
140	0	0	0	0	0	0	0	0	0	0	R019
141	0	0	0	0	0	0	0	0	0	0	R019
142	0	0	0	0	0	0	0	0	0	0	R019
143	0	0	0	0	0	0	0	0	0	0	R019
144	0	0	0	0	0	0	0	0	0	0	R019
145	0	0	0	0	0	0	0	0	0	0	R019
146	0	0	0	0	0	0	0	0	0	0	R019
147	0	0	0	0	0	0	0	0	0	0	R019
148	0	0	0	0	0	0	0	0	0	0	R019
149	1	0	0	0	0	0	0	0	0	0	R019
150	0	1	0	0	0	0	0	0	0	0	R019
151	1	0	0	0	0	0	0	0	0	0	R019
152	1	0	0	0	0	0	0	0	0	0	R019
153	0	0	0	0	0	0	0	0	0	0	R019
154	0	0	0	0	0	0	0	0	0	0	R019
155	0	0	0	0	0	0	0	0	0	0	R019
156	0	0	0	0	0	0	0	0	0	0	R019
157	0	0	0	0	0	0	0	0	0	0	R019
158	0	0	0	0	0	0	0	0	0	0	R019
159	0	0	0	0	0	0	0	0	0	0	R019
160	1	0	0	0	0	0	0	0	0	0	R019
161	0	0	0	0	0	0	0	0	0	0	R019
162	0	0	0	0	0	0	0	0	0	0	R019
163	0	0	0	0	0	0	0	0	0	0	R019
164	1	0	0	0	0	0	0	0	0	0	R019
165	0	0	0	0	0	0	0	0	0	0	R019
166	0	0	0	0	0	0	0	0	0	0	R019
167	1	0	0	0	0	0	0	0	0	0	R019
168	0	0	0	0	0	0	0	0	0	0	R019
169	0	0	0	0	0	0	0	0	0	0	R019
170	0	0	0	0	0	0	0	0	0	0	R019
171	0	0	0	0	0	0	0	0	0	0	R019
172	0	0	0	0	0	0	0	0	0	0	R019
173	1	0	0	0	0	0	0	0	0	0	R019
174	0	0	0	0	0	0	0	0	0	0	R019
175	0	0	0	0	0	0	0	0	0	0	R019
176	0	0	0	0	0	0	0	0	0	0	R019
177	0	0	0	0	0	0	0	0	0	0	R019
178	0	0	0	0	0	0	0	0	0	0	R019
179	0	1	0	0	0	0	0	0	0	0	R019
180	0	0	0	0	0	0	0	0	0	1	R019
181	0	0	0	0	0	0	0	0	0	1	R019
182	0	0	0	0	0	0	0	0	0	1	R019
183	0	0	0	0	0	0	0	0	0	0	R019
184	0	0	0	0	0	0	0	0	0	0	R019
185	0	0	0	0	0	0	0	0	0	0	R019
186	0	0	0	0	0	0	0	0	0	0	R019
187	0	0	0	0	0	0	0	0	0	0	R019
188	0	0	0	0	0	0	0	0	0	0	R019
189	0	0	0	0	0	0	0	0	0	0	R019
190	0	0	0	0	0	0	0	0	0	0	R019
191	1	0	0	0	0	0	0	0	0	0	R019
192	0	0	0	0	0	0	0	0	0	0	R019
193	0	0	0	0	0	0	0	0	0	0	R019
194	0	0	0	0	0	0	0	0	0	0	R019
195	0	0	0	0	0	0	0	0	0	0	R019
196	0	0	0	0	0	0	0	0	0	0	R019
197	0	0	0	0	0	0	0	0	0	0	R019
198	0	0	0	0	0	0	0	0	0	0	R019
199	0	0	0	0	0	0	0	0	0	0	R019
200	0	0	0	0	0	0	0	0	0	0	R019
201	0	0	0	0	0	0	0	0	0	0	R019
202	0	0	0	0	0	0	0	0	0	0	R019
203	0	0	0	0	0	0	0	0	0	0	R019
204	0	0	0	0	0	0	0	0	0	0	R019
205	1	0	0	0	0	0	0	0	0	0	R019
206	0	0	0	0	0	0	0	0	0	0	R019
207	0	0	0	0	0	0	0	0	0	0	R019
208	0	0	0	0	0	0	0	0	0	0	R019
209	0	0	0	0	0	0	0	0	0	0	R019
210	0	0	0	0	0	0	0	0	0	0	R019
211	0	0	0	0	0	0	0	0	0	0	R019
212	0	0	0	0	0	0	0	0	0	0	R019
213	0	0	0	0	0	0	0	0	0	0	R019
214	0	0	0	0	0	0	0	0	0	0	R019
215	0	0	0	0	0	0	0	0	0	0	R019
216	0	0	0	0	0	0	0	0	0	0	R019
217	0	0	0	0	0	0	0	0	1	0	R019
218	1	0	0	0	0	0	0	0	0	0	R019
219	1	0	0	0	0	0	0	0	0	1	R019
220	0	0	0	0	0	0	0	0	0	0	R019
221	0	0	0	0	0	0	0	0	0	0	R019
222	0	0	0	0	0	0	0	0	0	0	R019
223	0	0	0	0	0	0	0	0	0	0	R019
224	0	0	0	0	0	0	0	0	0	0	R019
225	0	0	0	0	0	0	0	0	0	0	R019
226	1	0	0	0	0	0	0	0	1	0	R019
227	1	0	0	0	0	0	0	0	0	0	R019
228	0	0	0	0	0	0	0	0	0	0	R019
229	0	0	0	0	0	0	0	0	0	0	R019
230	0	0	0	0	0	0	0	0	0	0	R019
231	0	0	0	0	0	0	0	0	0	0	R019
232	0	0	0	0	0	0	0	0	0	0	R019
305	0	0	0	0	0	0	0	0	0	0	R019
306	0	1	0	0	0	0	0	0	0	0	R019
307	0	0	0	0	0	0	0	0	0	0	R019
308	0	0	0	0	0	0	0	0	0	0	R019
309	0	0	0	0	0	0	0	0	0	0	R019
310	0	0	0	0	0	0	0	0	0	0	R019
311	0	0	0	0	0	0	0	0	0	0	R019
312	0	1	0	0	0	0	0	0	0	0	R019
313	0	1	0	0	0	0	0	0	0	0	R019
314	0	0	0	0	0	0	0	0	0	0	R019
315	0	0	0	0	0	0	0	0	0	0	R019
316	0	0	0	0	0	0	0	0	0	0	R019
317	0	0	0	0	0	0	0	0	0	0	R019
318	0	0	0	0	0	0	0	0	0	0	R019
319	0	0	0	0	0	0	0	0	0	0	R019
320	0	0	0	0	0	0	0	0	0	0	R019
321	0	0	0	0	0	0	0	0	0	0	R019
322	0	0	0	0	0	0	0	0	0	0	R019
323	0	0	0	0	0	0	0	0	0	0	R019
324	0	0	0	0	0	0	0	0	0	0	R019
325	0	0	0	0	0	0	0	0	0	0	R019
326	0	0	0	0	0	0	0	0	0	0	R019
327	0	0	0	0	0	0	0	0	0	0	R019
328	0	0	0	0	0	0	0	0	0	0	R019
329	0	0	0	0	0	0	0	0	0	0	R019
330	0	0	0	0	0	0	0	0	0	0	R019
331	0	0	0	0	0	0	0	0	0	0	R019
332	0	0	0	0	0	0	0	0	0	0	R019
333	0	0	0	0	0	0	0	0	0	0	R019
334	0	0	0	0	0	0	0	0	0	0	R019
335	0	0	0	0	0	0	0	0	0	0	R019
336	0	0	0	0	0	0	0	0	0	0	R019
337	0	0	0	0	0	0	0	0	0	0	R019
338	0	0	0	0	0	0	0	0	0	0	R019
339	0	0	0	0	0	0	0	0	0	0	R019
340	0	0	0	0	0	0	0	0	0	0	R019
341	0	0	0	0	0	0	0	0	0	0	R019
342	0	0	0	0	0	0	0	0	0	0	R019
343	0	0	0	0	0	0	0	0	0	0	R019
344	0	0	0	0	0	0	0	0	0	0	R019
345	0	0	0	0	0	0	0	0	0	0	R019
346	1	0	0	0	0	0	0	0	0	0	R019
347	0	0	0	0	0	0	0	0	0	0	R019
348	0	0	0	0	0	0	0	0	0	0	R019
349	0	0	0	0	0	0	0	0	0	0	R019
350	0	0	0	0	0	0	0	0	0	0	R019
351	0	0	0	0	0	0	0	0	0	0	R019
352	1	0	0	0	0	0	0	0	0	0	R019
353	0	0	0	0	0	0	0	0	0	0	R019
354	0	0	0	0	0	0	0	0	0	0	R019
355	0	0	0	0	0	0	0	0	0	0	R019
356	0	0	0	0	0	0	0	0	0	0	R019
357	0	0	0	0	0	0	0	0	0	0	R019
358	0	0	0	0	0	0	0	0	0	0	R019
359	0	0	0	0	0	0	0	0	0	0	R019
360	0	0	0	0	0	0	0	0	0	0	R019
361	0	0	0	0	0	0	0	0	0	0	R019
362	0	0	0	0	0	0	0	0	1	0	R019
363	0	0	0	0	0	0	0	0	0	0	R019
364	0	0	0	0	0	0	0	0	0	0	R019
365	0	0	0	0	0	0	0	0	0	1	R019
366	0	0	0	0	0	0	0	0	0	0	R019
367	0	0	0	0	0	0	0	0	0	0	R019
368	0	0	0	0	0	0	0	0	0	0	R019
369	0	0	0	0	0	0	0	0	0	0	R019
370	0	0	0	0	0	0	0	0	0	0	R019
371	0	0	0	0	0	0	0	0	0	0	R019
372	1	0	0	0	0	0	0	0	0	0	R019
373	0	0	0	0	0	0	0	0	0	0	R019
374	0	0	0	0	0	0	0	0	0	0	R019
375	0	0	0	0	0	0	0	0	0	0	R019
376	0	0	0	0	0	0	0	0	0	0	R019
377	0	0	0	0	0	0	0	0	0	0	R019
378	0	0	0	0	0	0	0	0	0	0	R019
379	0	0	0	0	0	0	0	0	0	0	R019
380	0	0	0	0	0	0	0	0	0	0	R019
381	0	0	0	0	0	0	0	0	0	1	R019
382	0	0	0	0	0	0	0	0	0	0	R019
383	0	0	0	0	0	0	0	0	0	0	R019
384	0	0	0	0	0	0	0	0	0	0	R019
385	0	0	0	0	0	0	0	0	0	0	R019
386	0	0	0	0	0	0	0	0	0	0	R019
387	0	0	0	0	0	0	0	0	0	0	R019
388	0	0	0	0	0	0	0	0	0	0	R019
389	0	0	0	0	0	0	0	0	0	0	R019
390	0	0	0	1	0	0	0	0	0	0	R019
391	1	0	0	0	0	0	0	0	0	0	R019
392	1	0	0	0	0	0	0	0	0	0	R019
393	0	0	0	0	0	0	0	0	0	0	R019
394	0	0	0	0	0	0	0	1	0	0	R019
395	0	0	0	0	0	0	0	0	0	0	R019
396	0	0	0	0	0	0	0	0	0	0	R019
397	0	0	0	0	0	0	0	0	0	0	R019
398	0	0	0	0	0	0	0	0	0	0	R019
399	0	0	0	0	0	0	0	0	0	0	R019
400	0	0	0	0	0	0	0	0	0	0	R019
401	0	0	0	0	0	0	0	0	0	0	R019
402	0	0	0	0	0	0	0	0	0	0	R019
403	0	0	0	0	0	0	0	0	0	0	R019
404	0	0	0	0	0	0	0	0	0	0	R019
405	0	0	0	0	0	0	0	0	0	0	R019
406	0	0	0	0	0	0	0	0	0	0	R019
407	0	0	0	0	0	0	0	0	0	0	R019
408	0	0	0	0	0	0	0	0	0	0	R019
409	0	0	0	0	0	0	0	0	0	0	R019
410	0	0	0	0	0	0	0	0	0	0	R019
411	0	0	0	0	0	0	0	0	0	0	R019
412	0	0	0	0	0	0	0	0	0	0	R019
413	0	0	0	0	0	0	0	0	0	0	R019
414	0	0	0	0	0	0	0	0	0	0	R019
415	0	0	0	0	0	0	0	0	0	0	R019
416	0	0	0	0	0	0	0	0	0	0	R019
417	0	0	0	0	0	0	0	0	0	0	R019
418	0	0	0	0	0	0	0	0	0	0	R019
419	0	0	0	0	0	0	0	0	0	0	R019
420	0	0	0	0	0	0	0	0	0	0	R019
421	0	0	0	0	0	0	0	0	0	0	R019
422	0	0	0	0	0	0	0	0	0	1	R019
423	0	0	0	0	0	0	0	0	0	0	R019
424	0	0	0	0	0	0	0	0	0	0	R019
425	0	0	0	0	0	0	0	0	0	0	R019
426	0	0	0	0	0	0	0	0	0	0	R019
427	0	0	0	0	0	0	0	0	0	0	R019
428	0	0	0	0	0	0	0	0	0	0	R019
429	0	0	0	0	0	0	0	0	0	0	R019
430	0	0	0	0	0	0	0	0	0	0	R019
431	0	0	0	0	0	0	0	0	0	0	R019
432	0	0	0	0	0	0	0	0	0	0	R019
433	0	0	0	0	0	0	0	0	0	0	R019
434	0	0	0	0	0	0	0	0	0	0	R019
435	0	0	0	0	0	0	0	0	0	0	R019
436	0	0	0	0	0	0	0	0	0	0	R019
437	0	0	0	0	0	0	0	0	0	0	R019
438	0	0	0	0	0	0	0	0	0	0	R019
439	0	0	0	0	0	0	0	0	0	0	R019
440	1	0	0	0	0	0	0	0	0	0	R019
441	1	0	0	0	0	0	0	0	0	0	R019
442	0	0	0	0	0	0	0	0	0	0	R019
443	0	0	0	0	0	0	0	0	0	0	R019
444	0	0	0	0	0	0	0	0	0	0	R019
445	0	0	0	0	0	0	0	0	0	0	R019
446	0	0	0	0	0	0	0	0	0	0	R019
447	0	0	0	0	0	0	0	0	0	0	R019
448	0	0	0	0	0	0	0	0	0	0	R019
449	0	0	0	0	0	0	0	0	0	0	R019
450	0	0	0	0	0	0	0	0	0	0	R019
451	0	0	0	0	0	0	0	0	0	0	R019
452	0	0	0	0	0	0	0	0	0	0	R019
453	0	0	0	0	0	0	0	0	0	0	R019
454	0	0	0	0	0	0	0	0	0	0	R019
455	0	0	0	0	0	0	0	0	0	0	R019
456	1	0	0	0	0	0	0	0	0	0	R019
457	0	0	0	0	0	0	0	0	0	0	R019
458	0	0	0	0	0	0	0	0	0	0	R019
459	0	0	0	0	0	0	0	0	0	0	R019
460	1	0	0	0	0	0	0	0	0	1	R019
461	0	0	0	0	0	0	0	0	0	0	R019
462	0	0	0	0	0	0	0	0	0	0	R019
463	0	0	0	0	0	0	0	0	0	0	R019
464	1	0	0	0	0	0	0	0	0	0	R019
465	0	0	0	0	0	0	0	0	0	0	R019
466	0	1	0	0	0	0	0	0	0	0	R019
467	0	0	0	0	0	0	0	0	0	0	R019
468	0	0	0	0	0	0	0	0	0	0	R019
469	0	0	0	0	0	0	0	0	0	0	R019
470	0	0	0	0	0	0	0	0	0	0	R019
471	0	0	0	0	0	0	0	0	0	0	R019
472	0	0	0	0	0	0	0	0	0	0	R019
473	0	0	0	0	0	0	0	0	0	0	R019
474	0	0	0	0	0	0	0	0	0	0	R019
475	0	0	0	0	0	0	0	0	0	0	R019
476	0	0	0	0	0	0	0	0	0	0	R019
477	0	0	0	0	0	0	0	0	0	0	R019
478	0	0	0	0	0	0	0	0	0	0	R019
479	0	0	0	0	0	0	0	0	0	0	R019
480	0	0	0	0	0	0	0	0	0	0	R019
481	0	0	0	0	0	0	0	0	0	0	R019
482	0	0	0	0	0	0	0	0	0	0	R019
483	0	0	0	0	0	0	0	0	0	0	R019
484	0	0	0	0	0	0	0	0	0	0	R019
485	0	0	0	0	0	0	0	0	0	0	R019
486	0	0	0	0	0	0	0	0	0	0	R019
487	0	0	0	0	0	0	0	0	0	0	R019
488	0	0	0	0	0	0	0	0	0	0	R019
489	1	0	0	0	0	0	0	0	0	0	R019
490	0	0	0	0	0	0	0	0	0	0	R019
491	0	0	0	0	0	0	0	0	0	0	R019
492	0	0	0	0	0	0	0	0	0	0	R019
493	0	0	0	0	0	0	0	0	0	0	R019
494	0	0	0	0	0	0	0	0	0	0	R019
495	0	0	0	0	0	0	0	0	0	0	R019
496	1	0	0	0	0	0	0	0	0	0	R019
497	1	0	0	0	0	0	0	0	0	0	R019
498	1	0	0	0	0	0	0	0	0	0	R019
499	1	0	0	0	0	0	0	0	0	0	R019
500	0	0	0	0	0	0	0	0	0	0	R019
501	1	0	0	0	0	0	0	0	0	0	R019
502	0	0	0	0	0	0	0	0	0	0	R019
503	0	0	0	0	0	0	0	0	0	0	R019
504	0	0	0	0	0	0	0	0	0	0	R019
505	0	0	0	0	0	0	0	0	0	0	R019
506	0	0	0	0	0	0	0	0	0	0	R019
507	0	0	0	0	0	0	0	0	0	0	R019
508	0	0	0	0	0	0	0	0	0	0	R019
509	0	0	0	0	0	0	0	0	0	0	R019
510	0	0	0	0	0	0	0	0	0	0	R019
511	0	0	0	0	0	0	0	0	0	0	R019
512	0	0	0	0	0	0	0	0	0	0	R019
513	0	0	0	0	0	0	0	0	0	0	R019
514	0	0	0	0	0	0	0	0	0	0	R019
515	0	0	0	0	0	0	0	0	0	0	R019
516	0	0	0	0	0	0	0	0	0	0	R019
517	0	0	0	0	0	0	0	0	0	0	R019
518	0	0	0	0	0	0	0	0	0	0	R019
519	0	0	0	0	0	0	0	0	0	0	R019
520	0	0	0	0	0	0	0	0	0	0	R019
521	0	0	0	0	0	0	0	0	0	0	R019
522	0	0	0	0	0	0	0	0	0	0	R019
523	0	0	0	0	0	0	0	0	0	0	R019
524	0	0	0	0	0	0	0	0	0	0	R019
525	0	0	0	0	0	0	0	0	0	0	R019
526	0	0	0	0	0	0	0	0	0	0	R019
527	0	0	0	0	0	0	0	0	0	0	R019
528	0	0	0	0	0	0	0	0	0	0	R019
529	1	0	0	0	0	0	0	0	0	0	R019
530	0	0	0	0	0	0	0	0	0	0	R019
531	0	0	0	0	0	0	0	0	0	0	R019
532	0	0	0	0	0	0	0	0	0	0	R019
533	0	0	0	0	0	0	0	0	0	0	R019
534	0	0	0	0	0	0	0	0	0	0	R019
535	0	0	0	0	0	0	0	0	0	0	R019
536	0	0	0	0	0	0	0	0	0	0	R019
537	0	0	0	0	0	0	0	0	0	0	R019
538	1	0	0	0	0	0	0	0	0	0	R019
539	0	0	0	0	0	0	0	0	0	0	R019
540	0	0	0	0	0	0	0	0	0	0	R019
541	0	0	0	0	0	0	0	0	0	0	R019
542	1	0	0	0	0	0	0	0	0	1	R019
543	0	0	0	0	0	0	0	0	0	0	R019
544	0	0	0	0	0	0	0	0	0	0	R019
545	0	0	0	0	0	0	0	0	0	0	R019
546	0	0	0	0	0	0	0	0	0	0	R019
547	0	0	0	0	0	0	0	0	0	0	R019
548	1	0	0	0	0	0	0	0	0	0	R019
549	0	0	0	0	0	0	0	0	0	0	R019
550	0	0	0	0	0	0	0	0	0	0	R019
551	1	0	0	0	0	0	0	0	0	0	R019
552	0	0	0	0	0	0	0	0	0	0	R019
181	0	0	0	0	0	0	0	0	0	0	R020
182	0	0	0	0	0	0	0	0	0	0	R020
183	0	0	0	0	0	0	0	0	0	0	R020
184	0	0	0	0	0	0	0	0	0	0	R020
185	0	0	1	0	0	0	0	0	0	0	R020
186	0	0	0	0	0	0	0	0	0	0	R020
187	0	0	0	0	0	0	0	0	0	0	R020
188	0	0	0	0	0	0	0	0	0	0	R020
189	0	0	0	0	0	0	0	0	0	0	R020
190	0	0	0	0	0	0	0	0	0	0	R020
191	0	0	0	0	0	0	0	0	0	0	R020
192	0	0	0	0	0	0	0	0	0	0	R020
193	0	0	0	0	0	0	0	0	0	0	R020
194	0	0	0	0	0	0	0	0	0	0	R020
195	0	0	0	0	0	0	0	0	0	0	R020
196	0	0	0	0	0	0	0	0	0	0	R020
197	0	0	0	0	0	0	0	0	0	0	R020
198	0	0	0	0	0	0	0	0	0	0	R020
199	0	0	0	0	0	0	0	0	0	0	R020
200	0	0	0	0	0	0	0	0	0	0	R020
201	0	0	0	0	0	0	0	0	0	0	R020
202	0	0	0	0	0	0	0	0	1	0	R020
203	0	0	0	0	0	0	0	0	0	0	R020
204	0	0	0	0	0	0	0	0	0	0	R020
205	0	0	0	0	0	0	0	0	0	0	R020
206	0	0	0	0	0	0	0	0	0	0	R020
207	0	0	0	0	0	0	0	0	0	0	R020
208	0	0	0	0	0	0	0	0	0	0	R020
209	0	0	0	0	0	0	0	0	0	0	R020
210	0	0	0	0	0	0	0	0	1	0	R020
211	0	0	0	0	0	0	0	0	0	0	R020
212	0	0	0	0	0	0	0	0	0	0	R020
213	0	0	0	0	0	0	0	0	0	0	R020
214	0	0	0	0	0	0	0	0	0	0	R020
215	0	0	0	0	0	0	0	0	0	0	R020
216	0	0	0	0	0	0	0	0	0	0	R020
217	0	0	0	0	0	0	0	0	0	0	R020
218	0	0	0	0	0	0	0	0	0	0	R020
219	0	0	0	0	0	0	0	0	0	0	R020
220	0	0	0	0	0	0	0	0	0	0	R020
221	0	0	0	0	0	0	0	0	0	0	R020
222	0	0	0	0	0	0	0	0	1	0	R020
223	0	0	0	0	0	0	0	0	0	0	R020
380	0	0	0	0	0	0	0	0	0	0	R020
381	0	0	0	0	0	0	0	0	0	0	R020
382	0	0	0	0	0	0	0	0	0	0	R020
383	0	0	0	0	0	0	0	1	0	0	R020
384	0	0	0	0	0	0	0	1	0	0	R020
385	0	0	0	0	0	0	0	0	0	0	R020
394	0	0	0	0	0	0	0	0	0	0	R020
395	0	0	0	0	0	0	0	0	0	0	R020
396	0	0	0	0	0	0	0	0	0	0	R020
397	0	0	0	0	0	0	0	0	0	0	R020
398	0	0	0	0	0	0	0	0	0	0	R020
399	0	0	0	0	0	0	0	0	0	0	R020
400	0	0	0	0	0	0	0	0	0	0	R020
408	0	0	0	0	0	0	0	0	0	0	R020
409	0	0	0	0	0	0	0	0	0	0	R020
410	0	0	0	0	0	0	0	0	0	0	R020
411	0	0	0	0	0	0	0	0	0	0	R020
412	0	0	0	0	0	0	0	0	0	0	R020
413	0	0	0	0	0	0	0	0	0	0	R020
414	0	0	0	0	0	0	0	0	0	0	R020
415	0	0	0	0	0	0	0	0	0	0	R020
416	0	0	0	0	0	0	0	0	0	0	R020
417	0	0	0	0	0	0	0	0	0	0	R020
418	0	0	0	0	0	0	0	0	0	0	R020
419	0	0	0	0	0	0	0	0	0	0	R020
420	0	0	0	0	0	0	0	0	0	0	R020
421	0	0	0	0	0	0	0	0	0	0	R020
422	0	0	0	0	0	0	0	0	0	0	R020
423	0	0	0	0	0	0	0	0	0	0	R020
424	0	0	0	0	0	0	0	0	0	0	R020
425	0	0	0	0	0	0	0	0	0	0	R020
426	0	0	0	0	0	0	0	0	0	0	R020
386	0	0	1	0	0	0	0	0	0	0	R020
135	0	0	0	0	0	0	0	0	0	0	R023
136	0	0	0	0	0	0	0	0	0	0	R023
137	1	0	0	0	0	0	0	0	0	0	R023
138	0	0	0	0	0	0	0	0	0	0	R023
139	0	0	0	0	0	0	0	0	0	0	R023
140	0	0	0	0	0	0	0	0	0	0	R023
141	0	0	0	0	0	0	0	0	0	0	R023
142	0	0	0	0	0	0	0	0	0	0	R023
143	0	0	0	0	0	0	0	0	0	0	R023
144	0	0	0	0	0	0	0	0	0	0	R023
145	0	0	0	0	0	0	0	0	0	0	R023
146	0	0	0	0	0	0	0	0	0	0	R023
147	0	0	0	0	0	0	0	0	0	0	R023
148	0	0	0	0	0	0	0	0	0	0	R023
149	0	0	0	0	0	0	0	0	0	0	R023
150	0	0	0	0	0	0	0	0	0	0	R023
151	0	0	0	0	0	0	0	0	0	0	R023
152	0	0	0	0	0	0	0	0	0	0	R023
153	0	0	0	0	0	0	0	0	0	0	R023
154	0	0	0	0	0	0	0	0	0	0	R023
155	0	0	0	0	0	0	0	0	0	0	R023
156	0	0	0	0	0	0	0	0	0	0	R023
157	0	0	0	0	0	0	0	0	0	0	R023
158	0	0	0	0	0	0	0	0	0	0	R023
159	0	0	0	0	0	0	0	0	0	0	R023
160	0	0	0	0	0	0	0	0	0	0	R023
161	0	0	0	0	0	0	0	0	0	0	R023
162	0	0	0	0	0	0	0	0	0	0	R023
163	0	0	0	0	0	0	0	0	0	0	R023
164	0	0	0	0	0	0	0	0	0	1	R023
165	0	0	0	0	0	0	0	0	0	0	R023
166	0	0	0	0	0	0	0	0	0	0	R023
167	0	0	0	0	0	0	0	0	0	0	R023
168	0	0	0	0	0	0	0	0	0	0	R023
169	0	0	0	0	0	0	0	0	0	0	R023
170	0	0	0	0	0	0	0	0	0	0	R023
171	0	0	0	0	0	0	0	0	0	0	R023
172	0	0	0	0	0	0	0	0	0	0	R023
173	0	0	0	0	0	0	0	0	0	0	R023
174	0	0	0	0	0	0	0	0	0	0	R023
175	0	0	0	0	0	0	0	0	0	0	R023
176	0	0	0	0	0	0	0	0	0	0	R023
177	0	0	0	0	0	0	0	0	0	0	R023
178	0	0	0	0	0	0	0	0	0	0	R023
179	0	0	0	0	0	0	0	0	0	0	R023
180	0	0	0	0	0	0	0	0	0	0	R023
181	0	0	0	0	0	0	0	0	0	0	R023
182	0	0	0	0	0	0	0	0	0	0	R023
183	0	0	0	0	0	0	0	0	0	0	R023
184	0	0	0	0	0	0	0	0	0	0	R023
185	0	0	0	0	0	0	0	0	0	0	R023
186	0	0	0	0	0	0	0	0	0	0	R023
187	0	0	0	0	0	0	0	0	0	0	R023
305	0	0	0	0	0	0	0	0	0	0	R023
306	0	0	0	0	0	0	0	0	0	0	R023
307	0	0	0	0	0	0	0	0	0	0	R023
308	0	0	0	0	0	0	0	0	0	0	R023
309	0	0	0	0	0	0	0	0	0	0	R023
310	0	0	0	0	0	0	0	0	0	0	R023
311	0	0	0	0	0	0	0	0	0	0	R023
312	0	0	0	0	0	0	0	0	0	0	R023
313	0	0	0	0	0	0	0	0	0	0	R023
314	0	0	0	0	0	0	0	0	0	0	R023
315	0	0	0	0	0	0	0	0	0	0	R023
316	0	0	0	0	0	0	0	0	0	0	R023
317	0	0	0	0	0	0	0	0	0	0	R023
318	0	0	0	0	0	0	0	0	0	0	R023
319	0	0	0	0	0	0	0	0	0	0	R023
320	0	0	0	0	0	0	0	0	0	0	R023
321	0	0	0	0	0	0	0	0	0	0	R023
322	0	0	0	0	0	0	0	0	0	0	R023
323	0	0	0	0	0	0	0	0	0	0	R023
324	0	0	0	0	0	0	0	0	0	0	R023
325	0	0	0	0	0	0	0	0	0	0	R023
326	0	0	0	0	0	0	0	0	0	0	R023
327	0	0	0	0	0	0	0	0	0	0	R023
328	0	0	0	0	0	0	0	0	0	0	R023
329	0	0	0	0	0	0	0	0	0	0	R023
330	0	0	0	0	0	0	0	0	0	0	R023
331	0	0	0	0	0	0	0	0	0	0	R023
332	0	0	0	0	0	0	0	0	0	0	R023
333	0	0	0	0	0	0	0	0	0	0	R023
334	0	0	0	0	0	0	0	0	0	0	R023
335	1	0	0	0	0	0	0	0	0	0	R023
143	0	0	0	0	0	0	0	0	0	0	R030
144	0	0	0	0	0	0	0	0	0	0	R030
145	0	0	0	0	0	0	0	0	0	0	R030
146	0	0	0	0	0	0	0	0	0	0	R030
147	0	0	0	0	0	0	0	0	0	0	R030
148	0	0	0	0	0	0	0	0	0	0	R030
149	0	0	0	0	0	0	0	0	0	0	R030
150	0	0	0	0	0	0	0	0	0	0	R030
151	0	0	0	0	0	0	0	0	1	0	R030
152	0	0	0	0	0	0	0	0	0	0	R030
153	0	0	0	0	0	0	0	0	0	0	R030
154	0	0	0	0	0	0	0	0	0	0	R030
155	0	0	0	0	0	0	0	0	2	0	R030
156	0	0	0	0	0	0	0	0	0	0	R030
157	0	0	0	0	0	0	0	0	0	0	R030
158	0	0	0	0	0	0	0	0	0	0	R030
159	0	0	0	0	0	0	0	0	0	0	R030
160	0	0	0	0	0	0	0	0	0	0	R030
161	0	0	0	0	0	0	0	0	0	0	R030
162	0	0	0	0	0	0	0	0	0	0	R030
163	0	0	0	0	0	0	0	0	0	0	R030
164	0	0	0	0	0	0	0	0	0	0	R030
165	0	0	0	0	0	0	0	0	0	0	R030
166	0	0	0	0	0	0	0	0	0	0	R030
167	0	0	0	0	0	0	0	0	0	0	R030
168	0	0	0	0	0	0	0	0	0	0	R030
169	0	0	0	0	0	0	0	0	0	0	R030
170	0	0	0	0	0	0	0	0	0	0	R030
171	0	0	0	0	0	0	0	0	0	0	R030
172	0	0	0	0	0	0	0	0	0	0	R030
173	0	0	0	0	0	0	0	0	0	0	R030
174	0	0	0	0	0	0	0	0	0	0	R030
175	0	0	0	0	0	0	0	0	0	0	R030
176	0	0	0	0	0	0	0	0	0	0	R030
177	0	0	0	0	0	0	0	0	0	0	R030
178	0	0	0	0	0	0	0	0	0	0	R030
179	0	0	0	0	0	0	0	0	0	0	R030
180	0	0	0	0	0	0	0	0	0	0	R030
181	0	0	0	0	0	0	0	0	0	0	R030
182	0	0	0	0	0	0	0	0	0	0	R030
183	0	0	0	0	0	0	0	0	0	0	R030
184	0	0	0	0	0	0	0	0	0	0	R030
185	0	0	0	0	0	0	0	0	0	0	R030
186	0	0	0	0	0	0	0	0	0	0	R030
187	0	0	0	0	0	0	0	0	0	0	R030
188	0	0	0	0	0	0	0	0	0	0	R030
189	0	0	0	0	0	0	0	0	0	0	R030
190	0	0	0	0	0	0	0	0	0	0	R030
191	0	0	0	0	0	0	0	0	0	0	R030
192	0	0	0	0	0	0	0	0	0	0	R030
193	0	0	0	0	0	0	0	0	0	0	R030
194	0	0	0	0	0	0	0	0	1	0	R030
195	0	0	0	0	0	0	0	0	0	0	R030
196	0	0	0	0	0	0	0	0	0	0	R030
197	0	0	0	0	0	0	0	0	0	0	R030
198	0	0	0	0	0	0	0	0	0	0	R030
199	0	0	0	0	0	0	0	0	0	0	R030
200	0	0	0	0	0	0	0	0	0	0	R030
201	0	0	0	0	0	0	0	0	0	0	R030
202	0	0	0	0	0	0	0	0	1	0	R030
203	0	0	0	0	0	0	0	0	0	0	R030
204	0	0	0	0	0	0	0	0	0	0	R030
205	0	0	0	0	0	0	0	0	0	0	R030
206	0	0	0	0	0	0	0	0	0	0	R030
207	0	0	0	0	0	0	0	0	1	0	R030
208	0	0	0	0	0	0	0	0	0	0	R030
209	0	0	0	0	0	0	0	0	0	0	R030
210	0	0	0	0	0	0	0	0	0	0	R030
211	0	0	0	0	0	0	0	0	0	0	R030
212	0	0	0	0	0	0	0	0	0	0	R030
213	0	0	0	0	0	0	0	0	0	0	R030
214	0	0	0	0	0	0	0	0	0	0	R030
215	0	0	0	0	0	0	0	0	0	0	R030
216	0	0	0	0	0	0	0	0	0	0	R030
217	0	0	0	0	0	0	0	0	0	0	R030
218	0	0	0	0	0	0	0	0	0	0	R030
219	0	0	0	0	0	0	0	0	0	0	R030
220	0	0	0	0	0	0	0	0	0	0	R030
221	0	0	0	0	0	0	0	0	0	0	R030
222	0	0	0	0	0	0	0	0	0	0	R030
223	0	0	0	0	0	0	0	0	0	0	R030
224	0	0	0	0	0	0	0	0	0	0	R030
225	0	0	0	0	0	0	0	0	0	0	R030
226	0	0	0	0	0	0	0	0	0	0	R030
296	0	0	0	0	0	0	0	0	0	0	R030
297	0	0	0	0	0	0	0	0	0	0	R030
298	0	0	0	0	0	0	0	0	0	0	R030
299	0	0	0	0	0	0	0	0	0	0	R030
300	0	0	0	0	0	0	0	0	0	0	R030
301	0	0	0	0	0	0	0	0	0	0	R030
302	0	0	0	0	0	0	0	0	0	0	R030
303	0	0	0	0	0	0	0	0	0	0	R030
304	0	0	0	0	0	0	0	0	0	0	R030
305	0	0	0	0	0	0	0	0	0	0	R030
306	0	0	0	0	0	0	0	0	0	0	R030
307	0	0	0	0	0	0	0	0	0	0	R030
308	0	0	0	0	0	0	0	0	0	0	R030
309	0	0	0	0	0	0	0	0	0	0	R030
310	0	0	0	0	0	0	0	0	0	0	R030
311	0	0	0	0	0	0	0	0	0	0	R030
312	0	0	0	0	0	0	0	0	0	0	R030
313	0	0	0	0	0	0	0	0	0	0	R030
314	0	0	0	0	0	0	0	0	0	0	R030
315	0	0	0	0	0	0	0	0	0	0	R030
316	0	0	0	0	0	0	0	0	0	0	R030
317	0	0	0	0	0	0	0	0	0	0	R030
318	0	0	0	0	0	0	0	0	0	0	R030
319	0	0	0	0	0	0	0	0	0	0	R030
320	0	0	0	0	0	0	0	0	0	0	R030
321	0	0	0	0	0	0	0	0	0	0	R030
322	0	0	0	0	0	0	0	0	0	0	R030
323	0	0	0	0	0	0	0	0	0	0	R030
324	0	0	0	0	0	0	0	0	0	0	R030
325	0	0	0	0	0	0	0	0	0	0	R030
326	0	0	0	0	0	0	0	0	0	0	R030
327	0	0	0	0	0	0	0	0	1	0	R030
328	0	0	0	0	0	0	0	0	0	0	R030
329	0	0	0	0	0	0	0	0	0	0	R030
330	0	0	0	0	0	0	0	0	0	0	R030
331	0	0	0	0	0	0	0	0	0	0	R030
332	0	0	0	0	0	0	0	0	0	0	R030
333	0	0	0	0	0	0	0	0	0	0	R030
334	0	0	0	0	0	0	0	0	0	0	R030
335	0	0	0	0	0	0	0	0	0	0	R030
336	0	0	0	0	0	0	0	0	0	0	R030
337	0	0	0	0	0	0	0	0	0	0	R030
338	0	0	0	0	0	0	0	0	0	0	R030
339	0	0	0	0	0	0	0	0	0	0	R030
340	0	0	0	0	0	0	0	0	0	0	R030
341	0	0	0	0	0	0	0	0	0	0	R030
342	0	0	0	0	0	0	0	0	0	0	R030
343	0	0	0	0	0	0	0	0	0	0	R030
344	0	0	0	0	0	0	0	0	0	0	R030
345	0	0	0	0	0	0	0	0	0	0	R030
346	0	0	0	0	0	0	0	0	0	0	R030
347	0	0	0	0	0	0	0	0	0	0	R030
348	0	0	0	0	0	0	0	0	0	0	R030
349	0	0	0	0	0	0	0	0	0	0	R030
350	0	0	0	0	0	0	0	0	0	0	R030
351	0	0	0	0	0	0	0	0	0	0	R030
352	0	0	0	0	0	0	0	0	0	0	R030
353	0	0	0	0	0	0	0	0	0	0	R030
354	0	0	0	0	0	0	0	0	0	0	R030
355	0	0	0	0	0	0	0	0	0	0	R030
356	0	0	0	0	0	0	0	0	0	0	R030
357	0	0	0	0	0	0	0	0	0	0	R030
358	0	0	0	0	0	0	0	0	0	0	R030
359	0	0	0	0	0	0	0	0	0	0	R030
360	0	0	0	0	0	0	0	0	0	0	R030
361	0	0	0	0	0	0	0	0	0	0	R030
362	0	0	0	0	0	0	0	0	0	0	R030
363	0	0	0	0	0	0	0	0	0	0	R030
364	0	0	0	0	0	0	0	0	0	0	R030
365	0	0	0	0	0	0	0	0	0	0	R030
366	0	0	0	0	0	0	0	0	0	0	R030
367	0	0	0	0	0	0	0	0	0	0	R030
368	0	0	0	0	0	0	0	0	0	0	R030
369	0	0	0	0	0	0	0	0	0	0	R030
370	0	0	0	0	0	0	0	0	0	0	R030
371	0	0	0	0	0	0	0	0	0	0	R030
372	0	0	0	0	0	0	0	0	0	0	R030
373	0	0	0	0	0	0	0	0	0	0	R030
374	0	0	0	0	0	0	0	0	0	0	R030
375	0	0	0	0	0	0	0	0	0	0	R030
376	0	0	0	0	0	0	0	0	0	0	R030
377	0	0	0	0	0	0	0	0	0	0	R030
378	0	0	0	0	0	0	0	0	0	0	R030
379	0	0	0	0	0	0	0	0	0	0	R030
380	0	0	0	0	0	0	0	0	0	0	R030
381	0	0	0	0	0	0	0	0	0	0	R030
382	0	0	0	0	0	0	0	0	0	0	R030
383	0	0	0	0	0	0	0	0	0	0	R030
384	0	0	0	0	0	0	0	0	0	0	R030
385	0	0	0	0	0	0	0	0	0	0	R030
386	0	0	0	0	0	0	0	0	0	0	R030
387	0	0	0	0	0	0	0	0	0	0	R030
388	0	0	0	0	0	0	0	0	0	0	R030
389	0	0	0	0	0	0	0	0	0	1	R030
390	0	0	0	0	0	0	0	0	0	0	R030
391	0	0	0	0	0	0	0	0	0	0	R030
392	0	0	0	0	0	0	0	0	0	0	R030
393	0	0	0	0	0	0	0	0	0	1	R030
394	0	0	0	0	0	0	0	0	0	0	R030
395	0	0	0	0	0	0	0	0	0	0	R030
396	0	0	0	0	0	0	0	0	0	0	R030
397	0	0	0	0	0	0	0	0	0	0	R030
398	0	0	0	0	0	0	0	0	0	0	R030
399	0	0	0	0	0	0	0	0	0	0	R030
400	0	0	0	0	0	0	0	0	0	0	R030
401	0	0	0	0	0	0	0	0	0	1	R030
402	0	0	0	0	0	0	0	0	0	0	R030
403	0	0	0	0	0	0	0	0	0	0	R030
404	0	0	0	0	0	0	0	0	0	0	R030
405	0	0	0	0	0	0	0	0	0	0	R030
406	0	0	0	0	0	0	0	0	0	0	R030
407	0	0	0	0	0	0	0	0	0	0	R030
408	0	0	0	0	0	0	0	0	0	0	R030
409	0	0	0	0	0	0	0	0	0	0	R030
410	0	0	0	0	0	0	0	0	0	0	R030
411	0	0	0	0	0	0	0	0	0	0	R030
412	0	0	0	0	0	0	0	0	0	1	R030
413	0	0	0	0	0	0	0	0	0	0	R030
414	0	0	0	0	0	0	0	0	0	0	R030
415	0	0	0	0	0	0	0	0	0	0	R030
416	0	0	0	0	0	0	0	0	0	0	R030
417	0	0	0	0	0	0	0	0	0	0	R030
418	0	0	0	0	0	0	0	0	0	0	R030
419	0	0	0	0	0	0	0	0	0	0	R030
420	0	0	0	0	0	0	0	0	0	0	R030
421	0	0	0	0	0	0	0	0	0	0	R030
422	0	0	0	0	0	0	0	0	0	1	R030
423	0	0	0	0	0	0	0	0	0	1	R030
424	0	0	0	0	0	0	0	0	0	0	R030
497	0	0	0	0	0	0	0	0	0	0	R030
498	0	0	0	0	0	0	0	0	0	0	R030
499	0	0	0	0	0	0	0	0	0	0	R030
500	0	0	0	0	0	0	0	0	0	0	R030
501	0	0	0	0	0	0	0	0	0	0	R030
502	0	0	0	0	0	0	0	0	0	0	R030
503	0	0	0	0	0	0	0	0	0	0	R030
504	0	0	0	0	0	0	0	0	0	0	R030
505	0	0	0	0	0	0	0	0	0	0	R030
506	0	0	0	0	0	0	0	0	0	0	R030
507	0	0	0	0	0	0	0	0	0	0	R030
508	0	0	0	0	0	0	0	0	0	0	R030
509	0	0	0	0	0	0	0	0	0	0	R030
510	0	0	0	0	0	0	0	0	0	0	R030
511	0	0	0	0	0	0	0	0	0	0	R030
512	0	0	0	0	0	0	0	0	0	0	R030
513	0	0	0	0	0	0	0	0	0	0	R030
514	0	0	0	0	0	0	0	0	0	0	R030
515	0	0	0	0	0	0	0	0	0	0	R030
516	0	0	0	0	0	0	0	0	0	0	R030
517	0	0	0	0	0	0	0	0	0	0	R030
518	0	0	0	0	0	0	0	0	0	1	R030
519	0	0	0	0	0	0	0	0	0	1	R030
520	0	0	0	0	0	0	0	0	0	1	R030
521	0	0	0	0	0	0	0	0	0	0	R030
522	0	0	0	0	0	0	0	0	0	0	R030
523	0	0	0	0	0	0	0	0	0	0	R030
524	0	0	0	0	0	0	0	0	0	0	R030
525	0	0	0	0	0	0	0	0	0	0	R030
526	0	0	0	0	0	0	0	0	0	0	R030
527	0	0	0	0	0	0	0	0	0	1	R030
528	0	0	0	0	0	0	0	0	0	0	R030
529	0	0	0	0	0	0	0	0	0	0	R030
530	0	0	0	0	0	0	0	0	0	0	R030
531	0	0	0	0	0	0	0	0	0	0	R030
532	0	0	0	0	0	0	0	0	0	0	R030
533	0	0	0	0	0	0	0	0	0	0	R030
534	0	0	0	0	0	0	0	0	0	0	R030
535	0	0	0	0	0	0	0	0	0	0	R030
536	0	0	0	0	0	0	0	0	0	0	R030
537	0	0	0	0	0	0	0	0	0	0	R030
538	0	0	0	0	0	0	0	0	0	0	R030
539	0	0	0	0	0	0	0	0	0	0	R030
540	0	0	0	0	0	0	0	0	0	0	R030
541	0	0	0	0	0	0	0	0	0	0	R030
542	0	0	0	0	0	0	0	0	0	0	R030
543	0	0	0	0	0	0	0	0	0	0	R030
544	0	0	0	0	0	0	0	0	0	0	R030
545	0	0	0	0	0	0	0	0	0	0	R030
546	0	0	0	0	0	0	0	0	0	0	R030
547	0	0	0	0	0	0	0	0	0	0	R030
548	0	0	0	0	0	0	0	0	0	0	R030
549	0	0	0	0	0	0	0	0	0	0	R030
550	0	0	0	0	0	0	0	0	0	0	R030
551	0	0	0	0	0	0	0	0	0	0	R030
552	0	0	0	0	0	0	0	0	0	0	R030
23	0	0	0	0	0	0	0	0	0	0	R033
24	0	0	0	0	0	0	0	0	0	0	R033
25	0	0	0	0	0	0	0	0	0	0	R033
26	0	0	0	0	0	0	0	0	0	0	R033
27	0	0	0	0	0	0	0	0	0	0	R033
28	0	0	0	0	0	0	0	0	0	0	R033
29	0	0	0	0	0	0	0	0	0	0	R033
31	0	0	0	0	0	0	0	0	0	0	R033
32	0	0	0	0	0	0	0	0	0	0	R033
33	0	0	1	0	0	0	0	0	0	0	R033
34	0	0	0	0	0	0	0	0	0	0	R033
35	0	0	0	0	0	0	0	0	0	0	R033
36	0	0	0	0	0	0	0	0	0	0	R033
37	0	0	0	0	0	0	0	0	0	0	R033
38	0	0	0	0	0	0	0	0	0	0	R033
39	0	0	0	0	0	0	0	0	0	0	R033
40	0	0	0	0	0	0	0	0	0	0	R033
41	0	0	0	0	0	0	0	0	0	0	R033
42	0	0	0	0	0	0	0	0	0	0	R033
43	0	0	0	0	0	0	0	0	0	0	R033
44	0	0	0	0	0	0	0	0	0	0	R033
45	0	0	0	0	0	0	0	0	0	0	R033
46	0	0	0	0	0	0	0	0	0	0	R033
47	0	0	0	0	0	0	0	0	0	0	R033
48	0	0	0	0	0	0	0	0	0	0	R033
49	0	0	0	0	0	0	0	0	0	0	R033
50	0	0	0	0	0	0	0	0	1	0	R033
51	0	0	1	0	0	0	0	0	0	0	R033
52	0	0	0	0	0	0	0	0	0	0	R033
53	0	0	0	0	0	0	0	0	0	0	R033
54	0	0	0	0	0	0	0	0	0	1	R033
55	0	0	1	0	0	0	0	0	0	0	R033
56	0	0	0	0	0	0	0	0	0	0	R033
57	0	0	0	0	0	0	0	0	0	0	R033
58	0	0	0	0	0	0	0	0	0	0	R033
59	0	0	0	0	0	0	0	0	0	0	R033
60	0	0	0	0	0	0	0	0	0	0	R033
61	0	0	1	0	0	0	0	0	0	0	R033
62	0	0	0	0	0	0	0	0	0	0	R033
63	0	0	0	0	0	0	0	0	0	0	R033
64	0	0	1	0	0	0	0	0	0	0	R033
65	0	0	0	0	0	0	0	0	1	0	R033
66	0	0	0	0	0	0	0	0	0	0	R033
67	0	0	0	0	0	0	0	0	0	0	R033
68	0	0	0	0	0	0	0	0	0	0	R033
69	0	0	0	0	0	0	0	0	0	0	R033
70	0	0	0	0	0	0	0	0	0	0	R033
71	0	0	1	0	0	0	0	0	0	0	R033
72	0	0	0	0	0	0	0	0	0	0	R033
73	0	0	0	0	0	0	0	0	0	0	R033
134	0	0	0	0	0	0	0	0	0	0	R033
135	0	0	0	0	0	0	0	0	0	0	R033
136	0	0	0	0	0	0	0	0	0	0	R033
137	0	0	0	0	0	0	0	0	0	0	R033
138	0	0	0	0	0	0	0	0	0	0	R033
139	0	0	0	0	0	0	0	0	0	0	R033
140	0	0	0	0	0	0	0	0	0	0	R033
141	0	0	0	0	0	0	0	0	0	0	R033
142	1	0	0	0	0	0	0	0	0	1	R033
143	0	0	1	0	0	0	0	0	0	0	R033
144	0	0	0	0	0	0	0	0	0	0	R033
145	0	0	0	0	0	0	0	0	0	0	R033
146	0	0	0	0	0	0	0	0	0	0	R033
304	0	0	0	0	0	0	0	0	0	0	R033
305	0	0	0	0	0	0	0	0	0	0	R033
306	0	0	0	0	0	0	0	0	0	0	R033
307	0	0	0	0	0	0	0	0	0	0	R033
308	0	0	0	0	0	0	0	0	0	0	R033
309	0	0	0	0	0	0	0	0	0	0	R033
310	0	0	0	0	0	0	0	0	0	0	R033
311	0	0	0	0	0	0	0	0	0	0	R033
312	0	0	0	0	0	0	0	0	0	0	R033
313	1	0	0	0	0	0	0	0	0	0	R033
314	0	0	0	0	0	0	0	0	0	0	R033
315	0	0	0	0	0	0	0	0	0	0	R033
316	0	0	0	0	0	0	0	0	1	0	R033
317	0	0	0	0	0	0	0	0	1	0	R033
318	0	0	0	0	0	0	0	0	0	0	R033
319	0	0	0	0	0	0	0	0	0	0	R033
320	0	0	0	0	0	0	0	0	0	0	R033
321	0	0	0	0	0	0	0	0	0	0	R033
322	0	0	0	0	0	0	0	0	0	0	R033
323	0	0	0	0	0	0	0	0	1	0	R033
324	0	0	0	0	0	0	0	0	0	0	R033
325	0	0	0	0	0	0	0	0	1	0	R033
326	0	0	0	0	0	0	0	0	1	0	R033
327	1	0	0	0	0	0	0	0	0	0	R033
328	0	0	0	0	0	0	0	0	0	0	R033
329	0	0	0	0	0	0	0	0	0	0	R033
330	0	0	0	0	0	0	0	0	0	0	R033
331	0	0	0	0	0	0	0	0	0	0	R033
332	0	0	0	0	0	0	0	0	0	0	R033
333	0	0	0	0	0	0	0	0	0	0	R033
334	0	0	0	0	0	0	0	0	0	0	R033
[truncated: 3,404 more rows]
