# Supplementary material for: Western gorilla space use suggests territoriality
Source: Sci Rep. 2020 Mar 12;10:3692. doi: 10.1038/s41598-020-60504-6 (PMC7067784; doi:10.1038/s41598-020-60504-6)
Supplement: Supplementary file 3 — Supplementary dataset 2. [file 41598_2020_60504_MOESM3_ESM.xlsx]

## Sheet: Sheet1
Hotspot	Longitude (X)	Latitude (Y)
GMB03	0.05701	0.045956
M01	0.035896	0.016166
R007	0.042154	0.022713
R008	0.038111	0.01697
R017	0.022056	0.03098
R018	0.051052	0.046754
R019	0.044271	0.034463
R020	0.017393	0.036706
R023	0.034945	0.0429081
R030	0.023312	0.008643
R033	0.0181786	0.0391738
R035	0.027123	0.012091
R040	0.00997	0.00377601
R063	0.071171	0.041702
R065	0.071098	0.0396721
R092	0.01809	0.023936
R100	0.00942297	0.00892899
R101	0.07891	0.052456
R104	0.039223	0.058441
R106	0.01606	0.054392
R107	0.02238	0.062066
R111	0.0802	0.0356
R146	0.045395	0.00177998
R152	0.068759	0.046786
R169	0.019053	0
R172	0.060233	0.016584
R178	0.015171	0.023678
R198	0.061219	0.020023
R224	0.038458	0.042668
R251	0	0.000266013
R323	0.046395	0.00344102
R372	0.00947	0.044246
R394	0.053339	0.043176
R465	0.049418	0.064403
R630	0.052514	0.041972
R703	0.04807	0.051711
